# Supplementary material for: Reveals meat quality and muscle metabolism characteristics in naturally grazed Sunit sheep at different ages
Source: Food Chem X. 2025 Sep 7;31:103012. doi: 10.1016/j.fochx.2025.103012 (PMC12475852; doi:10.1016/j.fochx.2025.103012)
Supplement: Supplementary material 6 — A total of 780 metabolites by secondary mass spectrometry. [file mmc6.csv]

name	MZ	RT	M-1-1	M-1-2	M-1-3	M-1-4	M-1-5	M-1-6	M-2-1	M-2-2	M-2-3	M-2-4	M-2-5	M-2-6	M-3-1	M-3-2	M-3-3	M-3-4	M-3-5	M-3-6	QC1	QC2	QC3	QC4	Metabolite	Formula	superclass	class	hmdb	kegg
M86T70	86.0959517191678	1.16366666666667	40163.5709375001	37887.2655	31202.2947368421	51231.6935918367	45918.8261052632	38500.1419999999	41534.1131153846	54319.5345238095	35058.3561666667	63912.1972475248	45633	50566.3325	34335.833	34781.9225	37897.0825	37331.8609545454	38761.5751666667	34998.13485	95676.2488	38964.9316923076	89744.2678888889	40957.8003076923	Piperidine	C5H11N	Organoheterocyclic compounds	Piperidines	HMDB0034301	C01746
M86T110	86.0959189915578	1.83775	230288.754352941	217957.671857143	259085.194137255	263517.229409091	268371.328703704	261490.590846154	230116.800170213	197294.6241	218727.194368421	224767.286769231	215827.973846154	213107.6923	211683.7641	200555.234609756	218029.971923077	189678.534216216	239261.9932	221639.9752	121544.56878125	187787.563116279	192469.613244444	114064.992857143	Piperidine	C5H11N	Organoheterocyclic compounds	Piperidines	HMDB0034301	C01746
M90T53	90.0546035108808	0.887591666666667	95407.17776	88331.83884	90429.5045454545	95629.6973913043	102846.4205	98290.71252	106303.839642857	98859.8596451613	100934.825793103	95117.5368	108696.982	94426.2344230769	102998.8976	93821.8108333333	93151.6194230769	97258.4511111111	100075.905	95936.2932592593	99960.4647272727	91948.3488	88525.99096	88701.31516	D-Alanine	C3H7NO2	Organic acids and derivatives	Carboxylic acids and derivatives	HMDB0001310	C00133
M104T67	104.052382891607	1.11056666666667	6812.63999999999	8887.16828571429	9557.526375	9368.80049999999	8347.33746666666	8504.98113636364	9772.00799999999	7987.15124999999	9356.4545	8911.22605882352	9283.09187499999	9839.77333333333	7375.18833333331	8082.57307692309	7900.68729411765	9994.48421052631	9880.56116666666	8936.511125	9213.93539999999	7788.16435714285	8178.12613333332	6214.40228571429	1-Methylpyrrole	C5H7N	Organoheterocyclic compounds	Pyrroles	HMDB0033113	null
M104T50	104.106385897185	0.827108333333333	6731.65930769231	9408.6063	8239.12721951219	8969.292	10241.1689	7496.24580952381	4994.9055	5540.31952941176	4476.76325	5567.22705882353	5389.19138461538	4650.92225	5781.12842105263	6248.45257142857	5992.26482352941	6338.0205	7197.65230769231	7972.07125	6029.116625	4625.11	5280.5	6558.87811764706	Choline	C5H14NO	Organic nitrogen compounds	Organonitrogen compounds	HMDB0000097	C00114
M104T246	104.106179490589	4.10069166666667	4968.692	4890.92266666666	5645.3775	5438.51	7484.0295483871	6032.78806896552	3070.86754545455	5330.55729032258	6739.66948387097	4266.85980645161	5217.35848076923	4334.02	4605.11685714286	4911.681938	5722.61711428572	5779.58906060606	5444.89625806451	5157.75851612903	5805.742425	3192.76875000001	5590.47741935485	5566.91267741935	Choline	C5H14NO	Organic nitrogen compounds	Organonitrogen compounds	HMDB0000097	C00114
M109T152	109.100557362995	2.52541666666667	17678.0633043478	16158.6184090909	15863.6714090909	17036.5486956522	17344.1883478261	17488.2709565217	17311.7482307692	17705.6326153846	17188.3828846154	19445.4888461539	18414.4823846154	17532.7815384616	17815.1492307692	17321.225	18024.01524	25190.110147541	15864.1536818182	16375.64192	20741.7433478261	19234.8669428571	18630.2575652174	17491.6483478261	(Z)-1,3-Octadiene	C8H12	Hydrocarbons	Unsaturated hydrocarbons	HMDB0061897	null
M113T90	113.020028569399	1.49708333333333	2134.76945277623	2520.25102233887	2244.74561715633	306.019799999999	112.053399999999	169.367	2509.48667526245	4474.74133333333	2513.77248975966	2253.88106715426	3614.1394556962	2261.0904578351	2773.91522580645	729.560000000001	2872.2193220339	2118.2209777832	3333.445875	2011.29387555804	852.236363636364	705.725454545455	859.279142857141	4562.67722580645	Uracil	C4H4N2O2	Organoheterocyclic compounds	Diazines	HMDB0000300	C00106
M113T96	113.033973045297	1.59665	2072.22872727273	2250.22329411765	2571.669	2582.03163636364	2529.07199999999	2653.52939999999	1885.03163909912	1746.56142857143	2004.78166666667	1886.78077777778	1665.13622222223	1691.48118082682	1348.12002224392	1531.90376470588	1922.5125	2032.66563636363	2314.63636363637	1654.9754	422.4412	1914.42166666667	1625.78199999999	2049.65833333334	Uracil	C4H4N2O2	Organoheterocyclic compounds	Diazines	HMDB0000300	C00106
M114T52	114.065554195054	0.8701	53672.9855263158	58988.0145789473	62048.993	57000.8089411765	54966.7295294118	56806.6147058823	67242.791	64880.3613333333	65816.712	69667.8487619048	69875.76192	67737.1537142857	69506.6675714286	59698.6666666667	67248.7515	75665.6913333333	76061.2075	70538.3140909091	57207.7542857143	48657.2194285714	59230.5333333333	61271.196	Creatinine	C4H7N3O	Organic acids and derivatives	Carboxylic acids and derivatives	HMDB0000562	C00791
M116T54	116.070080697526	0.906766666666667	38384.1570833333	41358.7552916667	38038.9715	38882.7995	50156.7902608696	37790.8172083333	32757.3321111111	33426.2998709678	35438.3248888889	32126.75	37113.365	36693.1343076923	36149.4605185185	31851.3236363636	28491.0387692308	29000.976	31058.4005217391	35446.2656296296	32748.968	33924.5615217391	32447.8694347826	31944.902826087	Proline	C5H9NO2	Organic acids and derivatives	Carboxylic acids and derivatives	HMDB0000162	C00148
M118T53	118.085715022906	0.878766666666667	89195.8971764706	97012.2007058824	103095.647117647	108917.150105263	104346.127058824	100480.809	115617.1536	166004.311702703	121031.365052632	120924.607222222	124981.659368421	121115.278444444	112827.334666667	113943.274823529	109430.480842105	120037.759111111	127458.023294118	138971.052166667	118830.1053	97483.7655	110612.215411765	104399.086235294	Valine	C5H11NO2	Organic acids and derivatives	Carboxylic acids and derivatives	HMDB0000883	C00183
M119T101	119.034686224049	1.6862	3958.74641666666	5110.26314285714	4166.27855	3566.054938	3811.09924615385	4029.71819047619	3985.52871428571	4931.32984615384	4808.97805263158	4791.20182352941	4047.20480769231	3764.26331707317	3576.54856	3745.77375	4262.88132	4641.749063	4695.42121568627	2618.86113333333	797.828888888889	2335.82228571429	4581.1147826087	4149.33010344827	xi-3-Hydroxy-2-oxobutanoic acid	C4H6O4	Organic acids and derivatives	Keto acids and derivatives	HMDB0039324	null
M119T97	119.048760394469	1.62403333333333	3227.56720525568	2355.752	3906.64792286266	2238.9885	2606.45066666667	2095.991	2729.12407090929	2556.53688888889	2152.78466666667	1770.30966567993	2183.12145454545	2703.38	1649.64670769231	2049.605875	2026.66745454546	2298.12436363636	2613.63108126322	2035.66618181818	602.836363636364	2096.8405	1318.08354929577	3123.29413049871	xi-3-Hydroxy-2-oxobutanoic acid	C4H6O4	Organic acids and derivatives	Keto acids and derivatives	HMDB0039324	null
M123T68	123.0547183	1.12978333333333	78024.6015999999	100242.31661017	96996.12563	91914.4492000001	89808.3520000001	89271.8057142858	92754.0666666666	102633.074117647	102217.24	97453.8723529412	105736.817	103174.2696	104777.442	96548.4443750002	117963.2612	113077.777294118	99163.8106666667	106138.0425	128162.3681	89649.4515	91451.1345	91577.94281	Niacinamide	C6H6N2O	Organoheterocyclic compounds	Pyridines and derivatives	HMDB0001406	C00153
M123T94	123.05464714559	1.57365	51648.9439310345	61897.8623181818	59145.2862	63828.0987272727	57639.5116363637	58018.7773636364	55586.8181818182	65948.92619	64751.8735384616	69320.38613	65521.69333	63889.67741	77941.0468571429	69368.2445238095	74062.1710731707	65550.0522307692	75247.7409090908	62793.22313	28084.295	53874.5214090909	56589.3573636364	60846.292	Niacinamide	C6H6N2O	Organoheterocyclic compounds	Pyridines and derivatives	HMDB0001406	C00153
M124T477	124.086267307544	7.95006666666667	76400.3981052631	88393.2333125001	99801.3283018866	78687.0042424244	79455.8814358974	224103.960368852	287229.992857143	85174.4889777777	91180.6365869565	86210.4550909091	217758.760139131	82146.3612272728	79618.1771000002	78885.1331081082	92005.5752631576	114716.497711864	88420.0728571428	91705.987137255	79801.2918181819	83505.9223414636	209930.081818182	82210.23615	2-Propionylpyrrole	C7H9NO	Organooxygen compounds	Carbonyl compounds	HMDB0032492	null
M125T473	125.070199623109	7.887775	26605.6415609756	23167.1817291667	14529.3610571885	27424.0606315789	54587.2273333333	2025.43833333336	22189.1506666667	7779.09052380955	19910.106	49021.9655221239	9198.49529999996	15599.7274947628	12191.2015862069	28818.5181818182	59971.6516879432	26193.244051948	10236.0211578947	47655.4436470588	7040.71341176467	14857.0708	38018.2684666667	33506.0054470589	2-Methoxy-3-methylpyrazine	C6H8N2O	Organoheterocyclic compounds	Diazines	HMDB0031852	null
M125T260	125.05909814791	4.3386	929.369739130435	1043.35022222221	1036.14938095238	1100.27026666667	1044.32823529412	1147.37028571428	1466.36649180328	1237.24347826087	1273.70736	5988.03494117648	1495.41404	1163.48	929.323919999998	1247.37046153846	979.3056	1590.54603773585	1183.21242857143	1156.4624117647	1681.16827272727	773.980235294114	1268.36	901.877941176471	4-Methoxyphenol	C7H8O2	Benzenoids	Phenols	HMDB0029696	NA
M129T117	129.05391886837	1.94963333333333	5413.45370588235	5661.83366666667	5230.40017241379	5816.69985185185	5488.74537037037	6520.80798425197	3658.51742574257	3465.44154761905	2577.87868965517	3187.54870588235	2695.91935483871	2886.20505555556	5250.036531	4685.90035714286	5163.08748387097	4874.21025	5249.811	4645.27356603774	3723.18061818182	4113.404813	3509.82545454545	5246.3793559322	2-Ethyl-3,4-dihydroxyfuran	C6H8O3	Organoheterocyclic compounds	Dihydrofurans	HMDB0031847	null
M129T143	129.101466366829	2.38033333333333	2511.61454545455	2677.02123076923	2688.71014285715	2239.28968421053	2758.26164705883	3344.74879069767	2190.32922222222	2660.51105263158	3083.5675	2623.85826086956	2720.89285714286	2388.853	2846.42291666667	3066.25163636364	2839.98836363636	2655.92096	2679.14778947368	2691.02527272727	2777.13966666666	2735.90571428572	2242.64963636364	2401.89391304348	Trimethyloxazole	C6H9NO	Organoheterocyclic compounds	Azoles	HMDB0040148	null
M130T95_1	130.049209865811	1.59106666666667	3591.33775	4168.9959	2774.575	4331.9156	3726.27083333334	4712.442	3234.24	4124.6345	4194.10352	3820.71454545455	4543.44573615579	4277.36152380952	4050.02866666667	3943.881	3490.1952	3881.31842622303	4382.3362	3116.63696	1110.28047619048	3562.62678947368	4029.1309	3685.8822	L-5-Oxoproline	C5H7NO3	Organic acids and derivatives	Carboxylic acids and derivatives	HMDB0000267	C01879
M130T50	130.049282391299	0.835033333333333	55457.4326470588	58484.3823529411	56820.9724705882	64466.2027272727	55956.3114761905	62531.1657142857	54419.25728	67181.05725	52341.14192	65719.0913461538	60662.48175	64003.4693333333	59392.13	54775.56288	58176.2229230769	60898.0347692308	58486.9231764706	54413.62176	45375.8637391304	48094.6844545455	53370.9129411765	59963.1491666667	D-Pyroglutamic acid	C5H7NO3	Organic acids and derivatives	Carboxylic acids and derivatives	HMDB0000805	C02237
M130T44_2	130.085641574955	0.736491666666667	26858.6191304348	30506.3915217391	28512.1936363636	29487.2960869565	28524.763826087	30145.1865	24627.58856	23702.4704230769	24914.1848076923	26617.9318461538	26502.2238461538	26037.042	20818.3343703704	22382.8747826087	21113.54	21807.6884615385	23542.3117727273	23493.2948148148	19893.3811304348	23871.3620869565	25649.6450434783	22888.6349130435	1-Amino-1-cyclopentanecarboxylic acid	C6H11NO2	-	-	NA	NA
M130T141	130.158447904691	2.351775	10144.995	9288.576	9179.53920000001	8726.74559999999	9788.39750000002	9690.35804545454	17947.2894545454	17538.4047619048	17155.3874516129	17156.9440930233	16337.4018181818	16558.0558222222	10298.3324137931	10476.0592	11084.94397	10586.2826666667	10112.8018181818	9994.29825000001	15068.96	13716.4331818182	13022.7023076923	10934.82988	6-Methyl-1-heptene	C8H16	Hydrocarbons	Unsaturated hydrocarbons	HMDB0094705	null
M131T42	131.128252139202	0.707891666666667	459.749454545455	343.4695	1099.8765	1236.289	2499.447	465.13	2627.8091	1151.49637985229	2491.552	12479.3779	1268.92681666783	1377.84465874566	400.905	1588.58965725369	727.72088888889	1478.75	1143.31875	4303.63721052632	620.434285714286	1271.46058654785	939.285083770752	1373.14384460449	(4-Aminobutyl)guanidine	C5H14N4	Organic nitrogen compounds	Organonitrogen compounds	HMDB0001432	C00179
M132T44	132.052897262051	0.736083333333333	1182.4672	1359.10702514648	550.2742	878.435200000001	921.604636363637	750.978428571429	4142.70157078334	1243.60687255859	1785.09643478261	1609.29689679827	1535.96107046945	1623.23564705882	1910.66437037037	1287.72394092266	2000.680875	4783.2902633667	955.916307692307	1810.804188	2687.66952631579	1393.45142857143	989.208391734532	734.5758	Creatine	C4H9N3O2	Organic acids and derivatives	Carboxylic acids and derivatives	HMDB0000064	C00300
M132T53	132.076091526684	0.890091666666667	2437095.30818182	2421590.99314286	2489533.08371429	2540413.951	2653981.35771429	2564022.991	2476267.96382609	2495779.15681818	2747643.80647826	2508003.198	2610124.39721739	2629032.70666667	2565602.78556522	2448331.97333333	2648171.99636364	2532120.69409091	2532067.589	2539818.012	2551918.4547619	2341195.767	2546740.63028572	2244372.87454546	Creatine	C4H9N3O2	Organic acids and derivatives	Carboxylic acids and derivatives	HMDB0000064	C00300
M132T136	132.079884102034	2.26528333333333	800.665846153846	10690.0024507311	1322.71745454545	11083.7449968126	1146.54685	12837.0396873474	1360.502	17818.4072282579	14661.0610608553	15842.0878312853	1477.7984	1865.98484615384	1907.03846153846	967.885100000001	1037.06207692308	17013.6598125257	1128.86083333333	1297.15525	10928.981	1336.97483333333	1388.83446153846	1292.51121428571	L-Isoleucine	C6H13NO2	Organic acids and derivatives	Carboxylic acids and derivatives	HMDB0000172	C00407
M132T70	132.101388675891	1.16099166666667	59815.7690625001	59157.9146666667	48063.3874375001	88378.4888585859	66591.5085294118	61600.7076	92079.7525	70233.3347826088	57002.5852777778	54181.8055882352	59783.4953333334	67966.0092222223	54618.9832941176	44670.6044117647	50785.0188500001	48908.5514285714	54459.86475	43737.8619999999	153678.807352941	123526.519487179	141847.4584	49906.8436363637	(??)-erythro-Isoleucine	-	Unknown	Unknown	-	-
M132T134	132.101243525986	2.23741666666667	12586.868	11509.7956	10995.745	11707.8769090909	11083.212	16484.4286530612	16267.2765714286	18025.6685185185	15042.9886296296	16957.9888888889	16986.6992	16509.6589	19458.4812391304	16409.16	23030.9706382979	19916.00313	17033.7610434783	15242.7621592646	11251.2130434783	13617.8168181818	12602.0756956522	14966.683826087	L-Isoleucine	C6H13NO2	Organic acids and derivatives	Carboxylic acids and derivatives	HMDB0000172	C00407
M132T110_2	132.101393060175	1.8358	465777.771510204	446217.4679	531152.116961539	569766.486244898	576193.381836364	553985.582923077	482612.398863637	420080.189538462	422358.459166667	476890.880205128	433800.994405406	431473.331081081	443345.999605263	385551.903947369	427630.984054054	413768.165714286	502819.104735849	439453.245244445	238198.107	391586.480428572	405669.146081633	380241.646170732	Isoleucine	C6H13NO2	Organic acids and derivatives	Carboxylic acids and derivatives	HMDB0000172	C00407
M132T86	132.101206901263	1.43401666666667	48830.2555959733	64364.0206451613	29480.7821818182	41832.8549204508	19546.8395	10231.94591	50474.8548858643	58767.3729318087	36416.8758906314	85695.5315921053	25361.5448275862	22830.2778148148	26900.6572058823	23436.835734375	35912.894757501	9966.68553846154	25292.3890909831	53443.5778421052	96507.61325	18740.0450410514	20634.6891784668	16866.1074550696	3,3,5-triiodo-L-thyronine-beta-D-glucuronoside	C6H13NO2	Organic acids and derivatives	Carboxylic acids and derivatives	HMDB0062203	C16439
M135T333	135.079959945056	5.542625	16891.5478095238	21035.4853333334	25462.8114545454	25903.0325	30079.6687428571	24974.923909091	18276.0976153846	21747.8824615385	22089.7920000001	23618.06194	19255.9356923077	23336.4716799999	20107.2143461538	23404.8571428571	25594.1848	29572.16976	28204.4935454546	23650.3514799999	19073.1865217391	18651.2030434782	23130.9374545455	23273.1989999999	4'-Methylacetophenone	C9H10O	Benzenoids	Benzene and substituted derivatives	HMDB0032608	null
M136T472	136.020937713282	7.86965	33614.6123265306	46811.6634805195	74064.5992164948	58501.3463181818	45142.1902816901	48807.9549176471	61456.4594594595	136674.390385475	90080.6592773109	151523.674703911	159480.089896373	39853.1529032257	36999.559372549	127291.62966443	16040.5970526317	62009.3329411764	69653.901063158	128767.259620253	28679.4841176471	96336.8097272728	113261.046830986	102389.474503817	Benzothiazole	C7H5NS	Organoheterocyclic compounds	Benzothiazoles	HMDB0032930	null
M136T97	136.075215457468	1.62021666666667	20210.9780454546	23367.3603809524	20283.3972727273	25876.2996363636	21899.2569545455	24069.186	20391.7590943396	22080.3558181818	21093.9498	22893.56	23918.3834782609	21046.1864516129	23674.5665454546	22191.4976111111	22275.1615384616	20786.5210666666	23190.8525	18853.7169677419	3885.19444444444	21560.11425	17493.4539	18113.8909090909	2-Phenylacetamide	C8H9NO	Benzenoids	Benzene and substituted derivatives	HMDB0010715	C02505
M136T69	136.07518093183	1.14678333333333	21712.1774545455	22794.26005	19036.9024	20928.90288	23803.8394285714	21711.1915238095	22100.9953777778	21719.7000540541	21494.5421428571	23369.6522727273	25265.31392	25512.2928636364	18446.9362	19236.7697368421	21652.31232	21045.3765	22043.6403571428	15719.89815	25443.1660666667	19334.02013	20062.245	18501.9244117647	2-Phenylacetamide	C8H9NO	Benzenoids	Benzene and substituted derivatives	HMDB0010715	C02505
M137T68	137.045274094234	1.13688333333333	611086.1683	618626.7641	638000.120076923	680497.801	662241.210840001	635704.505333334	573505.483407408	660207.36	638449.911907407	627721.961230769	671744.089285714	637230.888	532591.006961539	503352.144	514865.355230769	559479.616363636	562298.48347826	517052.582	628753.966538461	542904.737391305	618855.585	548929.0996	Hypoxanthine	C5H4N4O	Organoheterocyclic compounds	Imidazopyrimidines	HMDB0000157	C00262
M137T101	137.045384436964	1.68813333333333	633151.937526316	579720.215428571	574727.148136364	587033.715794872	603740.896818181	633804.963580645	575562.556	616610.843538462	525787.665	647551.8024	578273.836538461	663164.158444444	508760.9434	591000.222	548990.9784	537786.5504	509954.671772727	567378.173294118	478352.398766667	502372.089466667	528217.802272727	475804.982545455	Hypoxanthine	C5H4N4O	Organoheterocyclic compounds	Imidazopyrimidines	HMDB0000157	C00262
M137T126	137.045328888773	2.10713333333333	44809.5456666666	53671.8616666666	51937.3293913044	51713.10375	54244.6505	54267.8126086956	74806.7245714286	49364.2692114258	46177.7814814815	49637.2437142857	47903.1988275862	48017.7587586207	45770.1844444445	42477.8625416666	46509.6591111111	71099.5747058823	46591.8620869565	48304.0648275863	23924.4179545454	42707.12463	39858.30375	42707.95538	Hypoxanthine	C5H4N4O	Organoheterocyclic compounds	Imidazopyrimidines	HMDB0000157	C00262
M146T136	146.05926660412	2.26900833333333	4255.74146341463	4289.891	4103.26133333333	5014.21733333335	4544.09444444444	4444.9637142857	3626.88061538461	3970.43453333333	4795.61814814815	4337.74268181818	4411.97925	3416.31253333333	3643.76628571429	2810.85964285715	3018.6144	2493.90342857143	2885.2338	3719.5797	3846.37627272726	3269.61428571428	4594.47146666668	2581.54369230769	Indole-3-carboxyaldehyde	C9H7NO	Organoheterocyclic compounds	Indoles and derivatives	HMDB0029737	C08493
M146T54	146.117016133787	0.898683333333333	49089.289	53953.3394736842	52331.7012631579	51194.2098421053	53127.2884210526	52499.5951111111	65400.2210909091	58967.8652631579	65531.1363636364	60968.3266956522	66194.5629090909	66291.2616	54555.3809047619	48553.0086666667	56992.3996	51400.0368421052	61683.7907368421	54953.4447619047	52490.8477894737	50112.5002631579	58458.204	50992.5036111111	3-Dehydroxycarnitine	C7H15NO2	Organic compounds	Lipids and lipid-like molecules	HMDB0006831	C05543
M146T38	146.164433781655	0.635683333333333	272.556587982178	280.894437789917	208.252446492513	292.910117647059	177.258142380487	560.204454545455	425.191684210527	853.727857142858	1034.63108	281.462183271136	295.515051992316	145.647319793701	558.539647058823	778.760714285714	1709.696	1182.272	2724.63663157895	494.944153846154	3072.85010526316	3441.15729166667	2906.89847619047	2922.60477272727	Spermidine	C7H19N3	Organic nitrogen compounds	Organonitrogen compounds	HMDB0001257	C00315
M147T50	147.075617585763	0.8274	42820.76663	48606.82719	46603.1753181818	53295.4976190476	45769.20888	48533.15088	47076.3834782608	52766.72004	44080.28848	55932.967	44508.95328	48880.17475	47773.3374545455	47263.4693571429	47302.2146	52369.6130526316	49619.968	44352.4767777778	36137.6508333333	44027.4976	48051.63615	45224.0765454545	Glutamine	C5H10N2O3	Organic acids and derivatives	Carboxylic acids and derivatives	HMDB0000641	C00064
M147T44	147.112273908466	0.737466666666667	36160.8866086956	39367.5806521739	43312.7390909091	41052.7173913044	41017.8464285714	42883.2444347826	36124.362	34421.1746666667	35446.7763461539	33879.0132692308	33439.4676	36742.5143076923	31851.216	29787.5295652174	31593.996	34156.6833333333	30488.5334090909	34537.8053846154	29465.4836363636	32279.7084090909	36148.7636521739	34894.2832608696	Lysine	C6H14N2O2	Organic acids and derivatives	Carboxylic acids and derivatives	HMDB0000182	C00047
M148T51	148.059936460389	0.84515	37516.42219	45006.7445882353	47641.0241666666	47703.0098888889	47434.28	45315.6163529412	40664.1433	46844.8909615385	43361.1240909091	45051.8259130435	37322.08195	37957.9112	52565.1461818182	39257.4024705882	47181.61505	52563.84576	47027.8287058824	43391.5438	38918.4173333333	36355.5927058824	43322.5201666667	45606.7671666667	Glutamic acid	C5H9NO4	Organic acids and derivatives	Carboxylic acids and derivatives	HMDB0000148	C00025
M148T50_2	148.078338602869	0.827283333333333	2774.74976923077	3811.54433333333	3039.316	3261.57511111111	2494.98463636364	3445.6505	3578.0855	3312.74904761905	2770.41146666667	3931.6452	29268.3843994141	2193.0165	1731.30803278689	2553.17726315789	3699.68886363636	1642.173	3300.54969230769	1003.95306666667	1986.287	1617.26981818182	2706.19791666667	1114.565563	Glutamic acid	C5H9NO4	Organic acids and derivatives	Carboxylic acids and derivatives	HMDB0000148	C00025
M149T283	149.022696936036	4.719225	50034.0521739132	48713.1929583334	59959.6110000002	63004.8902083334	67669.095	60370.2687599998	44283.3493846154	51117.6758846152	65899.5178571429	66097.1061428572	57669.9279999999	60508.8796071429	48870	58608.6461999999	66237.2464285714	59036.7818518519	65080.8038399999	62457.7739259259	56870.9844999999	51085.5875000002	54592.1625000001	51077.3579166667	Phthalic anhydride	C8H4O3	-	-	NA	NA
M149T159	149.043985787816	2.65756666666667	2376.4	12546.1851428571	12496.5902727273	14967.4908571428	17362.3722380952	16217.4647755102	13637.936	14352.5357093023	14928.9461694915	13064.7292	16271.5696	14192.71875	14930.6366774194	13613.6111780822	15899.43352	16330.25	14687.4331428572	13275.87192	4568.15740909091	4878.33727272727	5618.34863636363	5951.275	(S)-(+)-Citramailc acid	C5H8O5	Organic acids and derivatives	Carboxylic acids and derivatives	NA	NA
M149T133	149.059075694968	2.21215833333333	15908.82696	13840.827	14589.6017647059	15390.28144	16149.9973333333	13989.77475	13811.0877777777	14635.8105	15148.134	14619.9315294118	12690.2054651163	14022.02463	14319.444631579	11642.4581764706	13520.2848461539	12907.0227	14752.1896551724	13003.9237777778	11754.8510526316	11430.1190769231	10939.63	12473.9978507463	p-Coumaraldehyde	C9H8O2	Phenylpropanoids and polyketides	Cinnamic acids and derivatives	NA	NA
M150T67	150.057704824413	1.110725	72099.17	73354.9213157895	79414.8225	69475.0350588235	71354.5039999999	72048.909882353	73756.6299130435	76763.458235294	78647.544	83215.3131578948	80212.7305384616	88267.6653157895	82280.2848	72022.7374117647	85061.6320212766	82565.7891176471	79618.04175	74355.5612903226	82822.1439999999	76110.7857142857	70564.3466249999	75227.4431764706	Methionine	C5H11NO2S	Organic acids and derivatives	Carboxylic acids and derivatives	HMDB0000696	C00073
M152T100	152.056020284839	1.66369166666667	11374.9592727273	12483.9402727273	11577.0685714286	12140.3273181818	11540.0498181818	10787.5786363636	7058.41192	7289.6328	7477.7555	8016.309	6844.55040000001	7048.849969	7632.19044	6799.75257142857	8382.67061538462	7574.25264	6117.41071428571	7991.181	6778.86098305085	8325.98380487805	7970.30640909091	7259.83463636363	Guanine	C5H5N5O	Organoheterocyclic compounds	Imidazopyrimidines	HMDB0000132	C00242
M152T68	152.055352036064	1.12601666666667	17749.908	14148.435	18837.09568	14307.7210434783	11799.6325714286	13666.8530526316	9567.17857894736	15693.3754782609	15487.1839761905	15101.6712954545	10077.9245806452	15749.4467083333	11343.7344915254	13749.4109090909	16391.9566666667	11643.2854347826	15277.792	9682.11825	19063.63313	12354.174	10772.5906315789	15978.0825957447	Thio-p-toluamide	C8H9NS	Benzenoids	Benzene and substituted derivatives	NA	NA
M152T127	152.056269847173	2.11558333333333	2884.27369565217	3551.89771428571	2760.77181818182	4948.00658181818	2917.97345454546	3193.21385185185	1989.59445887027	2213.37615966797	1881.31591666666	1952.98819455234	1959.66014480591	1734.7828356425	2037.99964285714	2858.57706122449	1923.68430825938	1870.96594769022	1889.40266666667	1755.81432	1675.81517241379	1925.10135	1876.48636363636	2242.44040649414	Velcorin	C4H6O5	Organic acids and derivatives	Carboxylic acids and derivatives	HMDB0032872	null
M152T145	152.106310743447	2.41184166666667	1908.33626666667	1781.36533333333	1796.75041176471	1927.6985	1731.12357142857	1774.82846153846	1797.2705882353	2001.69242424242	1868.666625	1754.96133333334	1952.00261904762	1705.43788888889	2149.50582352941	1948.504	1895.214375	1596.80373333333	1787.95323076923	1761.924	2687.90399999999	1798.26768421053	1774.8514	1773.5208	4-Methylacetophenone	C9H10O	Benzenoids	Benzene and substituted derivatives	HMDB0032608	NA
M154T143	154.121866644721	2.38503333333333	474.784	2305.668	456.609272727274	2385.23783333333	1445.60276595745	2477.6684	388.245000000001	924.70165289016	657.322545454544	609.003416666667	908.080949999999	812.425425653872	3797.30318518519	1886.70509090909	3356.166	1415.45333333333	3554.77904166667	1470.3178	1849.06615384615	1621.68166666667	1501.07533333333	1319.161	4-Ethyl-5-methyl-2-(1-methylethyl)oxazole	C9H15NO	Organoheterocyclic compounds	Azoles	HMDB0037878	null
M155T152_2	155.106203905377	2.52555833333333	96351.5979130433	89207.5349999999	87822.5088636364	89689.9356521739	90841.6800000001	91269.4347391303	88188.3756153846	93440.0547692307	86403.1094230769	101706.07	95672.6823846155	104202.346909091	92311.5138461539	91946.7949999998	103966.691192308	105542.15223913	82774.1503636363	86075.6463461539	125300.461545455	82017.1290909091	102931.750869565	88487.074478261	Anapear	C9H14O2	Lipids and lipid-like molecules	Fatty Acyls	HMDB0040285	null
M155T300	155.106075077682	4.99433333333333	13411.8625	14064.3339047619	15461.3585217391	18471.9685714285	13439.9714	25571.78376	19045.7087391305	13292.8085	32011.9585714286	16773.1602580645	15365.273	15205.0605000001	15503.84512	16071.8465357142	19143.69188	16438.6895769231	13735.7257142857	14322.1329650879	11374.5248571429	13422.7782857143	15060.6410454546	15240.7881818182	4-Oxo-2-nonenal	C9H14O2	-	-	NA	NA
M156T45	156.076031705379	0.751291666666667	157549.287	163460.568958333	176942.598130435	175110.549833333	176435.795833333	176029.2483	157952.4328	158920.816	156895.794516129	155513.508666667	164765.925481481	158812.087969697	155731.721185185	145280.4426	162891.974424242	155294.291538462	154195.461	153215.594777778	193885.093818182	160097.032083333	169386.849333333	146280.5226	Histidine	C6H9N3O2	Organic acids and derivatives	Carboxylic acids and derivatives	HMDB0000177	C00135
M156T71	156.07615678922	1.18691666666667	55189.5861176471	108186.07277193	68951.4591666667	107916.9756	62239.4004571429	111883.192563636	100240.906789474	60016.1092647059	85951.3131929824	62807.3132820513	101322.417526316	61430.695054054	55310.9656857143	91528.9495272727	96485	101691.693526316	63463.5516666667	32240.4091363637	62181.9456969697	47861.52725	93241.8713898305	62720.1619512195	Histidine	C6H9N3O2	Organic acids and derivatives	Carboxylic acids and derivatives	HMDB0000177	C00135
M158T144	158.116826513257	2.40225	3625.4400909091	3263.50390909091	3140.78142857143	3378.06857142857	3213.29238095239	3383.27494736842	3705.76200000001	3370.9536	3583.87975	3354.81431818182	3635.41352380952	3500.01	3703.91976	3697.76991304348	3516.21428571428	3604.26074074073	3462.04004347827	3331.36333333333	4522.74879999999	3777.59357142857	3517.74861111111	3249.2650952381	D-.alpha.-Cyclohexylglycine	C8H15NO2	Organic acids and derivatives	Carboxylic acids and derivatives	NA	NA
M160T59_2	160.132856655368	0.983175	308174.5662	339180.588235294	292679.721111111	296105.941411765	317412.6231	315596.367941176	494650.436904762	514719.449611112	481155.124210526	478567.338210526	513342.909857143	539769.313923077	446228.823384615	468994.141	446913.322222222	496209.697454545	439505.762823529	370416.728666667	466813.394235294	408824.832166667	396751.616411765	394083.211294117	Isopropyl tiglate	C8H14O2	Lipids and lipid-like molecules	Fatty Acyls	HMDB0037624	null
M160T74	160.132646706824	1.23615	18812.597	82269.7993235294	86702.7136	90546.0662307692	88639.33325	84655.903027027	165977.810852051	179849.244534084	198962.676	174115.242189581	178389.405113935	177411.545300484	155154.448004723	143160.9205	149387.346580645	151956.252772177	138271.647	151079.980916667	68533.01863	117348.459805113	91991.23392	97424.7402	Isopropyl tiglate	C8H14O2	Lipids and lipid-like molecules	Fatty Acyls	HMDB0037624	null
M161T268	161.095642248518	4.472775	4671.81714285716	6066.91676190477	5656.78199999998	8840.51769999999	5685.04285714286	5232.97328571426	4725.03875	4791.875	6125.29349999999	5573.06149999999	5971.55976000001	5622.89008333335	9709.77196261682	5829.50400000002	9369.19422680413	6557.64648000001	6151.30218181817	5715.24591999998	6524.12672727272	4226.761	5492.5579047619	5722.63352380951	2-Phenyl-4-pentenal	C11H12O	Benzenoids	Benzene and substituted derivatives	HMDB0035207	null
M162T51	162.111958486765	0.852758333333333	1070893.50063158	1150443.52263158	1221116.858	1239786.78336842	1185150.212	1268547.38888889	1794967.31614286	1843102.208	1784637.30354545	2002723.32085714	1835254.85054546	1983747.05090476	1727445.11404762	1701962.88294737	1827328.28076191	1859183.08171429	1777887.96136842	1694286.95276191	1616033.82157895	1384618.65978947	1589907.00236842	1531685.09684211	L-Carnitine	C7H15NO3	Organic nitrogen compounds	Organonitrogen compounds	HMDB0000062	C00318
M162T70	162.111839514981	1.17368333333333	208986.5671	230830.21902439	209970.18802439	187048.546666667	220832.604	229016.494097561	308831.6704	373668.46685703	313536.8004	343435.524952033	352554.961289626	362015.694482713	262571.827829268	267638.748135135	328121.474889609	306863.901866191	312341.3538	259012.7251	243131.329	280827.5814	268140.2493	266816.966195122	L-Carnitine	C7H15NO3	Organic nitrogen compounds	Organonitrogen compounds	HMDB0000062	C00318
M163T260	163.111557018801	4.34040833333333	3845.67272727273	5100.57000000001	4385.72454545453	4708.16282608697	5644.76945454544	4357.29828571428	4270.31015384615	6607.19656250001	3840.17476923077	5723.33957446809	4010.86532000001	4890.5395	4407.64524999999	9103.11466666667	4247.29344	6932.75546153847	4535.78790000001	4199.78184	5653.38666666666	3914.51127272728	4181.1934090909	4293.66533333334	1-(p-Tolyl)butan-1-one	C11H14O	-	-	NA	NA
M165T69	165.054161171927	1.14713333333333	36100.3621875001	38081.9950714285	34779.2329333333	41617.3210526316	35714.5565333334	36794.576	36704.1542307692	41839.0050555555	39814.7722790698	37053.5223333333	44915.7133333333	41775.1814117647	28564.9411304348	33276.3806666666	33209.0666666666	38995.053	36808.695	28702.5563076923	42994.9707333333	36301.5546206897	38244.7503529412	33319.38188	3-Hydroxycinnamic acid	C9H8O3	Phenylpropanoids and polyketides	Cinnamic acids and derivatives	HMDB0001713	C12621
M165T97	165.05418279188	1.62088333333333	36666.31995	40310.43225	38933.0561904762	47561.8712727273	42531.399	46519.4117647059	35640.8782	40156.3962307692	34435.5899264706	41063.8658181818	40448.79968	38965.256	41164.5573777778	40951.3785454545	40244.529923077	39777.357	42108.0193	35336.5202432432	6511.14537931035	42144.0145714286	35910.6878	35617.5122727272	2-Coumaric acid	C9H8O3	Phenylpropanoids and polyketides	Cinnamic acids and derivatives	HMDB0002641	C01772
M165T478	165.112363198818	7.968125	9552.09484615384	6148.06889999999	8805.03342857143	6243.0886956522	18769.0072783505	5359.79733333335	5447.39547826086	8137.00470967743	17243.9560588235	22446.7856062992	12274.9922372881	4186.31370000001	8633.45751851848	25576.9615744681	6892.9774074074	7873.58520000001	6851.13299999998	2746.56544	6604.87499999998	6897.22069565216	19705.5173913043	8701.12199999999	1-(2-Furanylmethyl)-1H-pyrrole	C9H9NO	Organoheterocyclic compounds	Pyrroles	HMDB0030204	null
M166T133	166.085898438475	2.21424166666667	491042.553857142	467498.307571428	569382.924727272	536106.787	489489.887181818	512259.809363637	434346.131691489	422891.182150538	498420.9708	502301.925134328	427096.204227273	469035.78974359	431085.820461539	473457.998000001	464124.391559322	428846.265627907	537202.763727273	431713.588924731	404975.569090909	402256.733454545	412350.666666667	464487.464	Phenylalanine	C9H11NO2	Organic acids and derivatives	Carboxylic acids and derivatives	HMDB0000159	C00079
M167T226	167.069770520508	3.76900833333333	7446.72342857142	7503.64545454546	7050.119	8019.002	7954.63236363636	6843.78172727273	7412.53292307693	8588.05769230769	7794.84288000001	9431.787	8262.1704	8561.49252173913	7307.8508076923	8322.59000000001	8767.98396000002	8743.14	9142.95272727271	7440.63984	10891.4226363636	7421.74019047618	7845.76909090909	8277.58763636363	Ethylparaben	C9H10O3	Benzenoids	Benzene and substituted derivatives	HMDB0032573	null
M168T46	168.112587915164	0.758416666666667	39852.5194444445	42005.138	40474.3834782609	43916.452	40842.2473684211	41783.37963	52443.5644444445	53008.1705238095	51570.9093103448	53286.8878571429	53287.74	54522.7445714286	57617.0066818182	53826.3221052632	48804.1513181818	51199.3371818182	50510.2	52801.3619444444	68692.0669090909	52327.8525	49320.5517	45853.2782608696	(.+/-.)-3-Fluoromethamphetamine	C10H14FN	Organoheterocyclic compounds	Benzopyrans	NA	NA
M168T70	168.11256699901	1.16438333333333	23784.6682352941	28594.4188103448	20353.3679230769	30532.36192	13829.24016	12774.09675	25841.092	31139.18248	34999.9661666667	29033.67168	37305.09	23163.2412	23899.3323428571	21947.0595757576	19024.0818666667	32215.50263	8496.64472727273	27551.3077973156	11462.80875	19325.8771034483	17501.028	16933.9773214286	2-Fluoromethamphetamine	C10H14FN	-	-	NA	NA
M170T46	170.091809857708	0.759391666666667	116388.342291667	128672.610291667	137013.4194	128716.4725	140260.8845	130987.68	163752.134666667	173808.680888889	170329.329285714	171062.607777778	176216.41762963	168529.523484848	167267.273333333	161627.455826087	177787.5905	180956.9828	172412.568458333	168894.373071429	225077.634782609	151399.8528	157523.3216	153135.999166667	3-Methyl-L-histidine	C7H11N3O2	Organic acids and derivatives	Carboxylic acids and derivatives	HMDB0000479	C01152
M170T72	170.092008589888	1.19183333333333	31793.4068181818	48961.5131034483	46167.0665172414	90147.0213050847	90948.83175	38303.63075	62408.1463666666	122165.16579661	116358.536233333	110555.066555556	116535.786847458	120823.664745763	121700.058952381	118143.221642857	122737.099538461	103372.869222222	56076.9214615384	108162.963864407	36792.0119615385	49833.2492666667	46028.5030384615	96394.3494603174	3-Methyl-L-histidine	C7H11N3O2	Organic acids and derivatives	Carboxylic acids and derivatives	HMDB0000479	C01152
M170T64	170.117037759594	1.07465833333333	6975.1634	7189.26054545455	6527.1584	8831.70034782609	7787.06159999999	6519.77228571429	8716.99	10145.8445454545	11662.6695384615	8981.46927272727	8855.34264999999	8893.91003703703	9022.26876923076	9150.26086956521	7808.7547037037	7730.00463157895	9104.66228571428	8549.66736	8948.41484210527	9293.625	7717.9479	7919.45909090909	3-Methyl-L-histidine	C7H11N3O2	Organic acids and derivatives	Carboxylic acids and derivatives	HMDB0000479	C01152
M172T152	172.1117617	2.53938333333333	221724.842642507	836.5228	188259.545376482	1772.99690243903	2485.33039805825	937.657	1444.40685714286	190509.326934814	334.739166666666	218746.230566025	216217.144287109	735.106	2995.33457142857	908.023111111112	239060.463471443	207859.780962467	176043.437789917	1011.95357142857	1345.05290322581	175636.166666667	240183.09049654	525.740352941176	Gabapentin	C9H17NO2	Organic acids and derivatives	Carboxylic acids and derivatives	HMDB0005015	null
M172T299	172.13263775108	4.98893333333333	26999.28	29630.8660909091	29765.9365909091	32850.05	29024.2852272728	28242.6012272727	25861.7003076924	27932.8646153846	29834.37408	29118.21516	59109.3598666667	28917.0864166666	31082.7946153846	29744.4812727272	32943.7063999999	32565.3258333335	28990.1093181818	36656.4040000001	24469.5358181818	27423.4707272727	29289.525047619	26987.5699999999	Gabapentin	C9H17NO2	Organic acids and derivatives	Carboxylic acids and derivatives	HMDB0005015	null
M172T151	172.132676122183	2.52485	201068.261565217	168413.286136363	176665.276521739	184183.181818182	188960.238181818	185880.577304347	184447.495115385	181292.125846154	178427.729769231	205212.141153846	200424.641076923	215961.544636364	189816.471692308	180561.8275	222628.276153846	211707.0409	168764.567590909	181939.879230769	252146.108727273	168285.065454546	219060.794173913	183362.956608696	Gabapentin	C9H17NO2	Organic acids and derivatives	Carboxylic acids and derivatives	HMDB0005015	null
M172T199	172.169056716207	3.31763333333333	8226.37418181819	11927.812	12293.3058181818	10727.4636	11028.8495454546	10193.6059090909	4817.73803846154	3654.938	4999.74608000001	4105.877	4804.51399999999	5539.4562295082	6469.55784	7012.98695454544	6706.5652173913	6465.06408000001	5035.07863157895	6150.188	6791.67777272727	6974.98595454545	6481.50042857143	6965.40618750001	(-)-Isopulegol	C10H18O	Lipids and lipid-like molecules	Prenol lipids	HMDB0036078	null
M173T353	173.085081471217	5.88091666666667	38133.4732371363	23642.1387	59628.9008085107	31687.2971999999	44985.248	57093.1440606062	36731.0007882254	35085.8783821895	49242.02535	25110.1194666665	63965.7462857143	42936.27675	37688.4761023888	53368.9522857142	45115.2384242423	51323.5893333335	39169.1979999999	35005.2125000001	29307.7416666667	34365.8922363281	39908.4731074742	44809.9017142856	Pro-Gly	C7H12N2O3	Organic acids and derivatives	Carboxylic acids and derivatives	HMDB0011178	NA
M173T59	173.09120355984	0.985541666666667	8139.72330434783	10483.7264615385	5571.6375	5070.41230769231	5588.58584210526	9898.64136	3880.88133333334	8277.79464705882	5712.15952941177	5128.300188	6401.02704347826	7010.55003703704	6558.7905	4530.2673	5850.19111764706	6346.3205	4473.3312	6575.84	3468.59608333334	4105.956	4985.46233333333	6737.28551351351	Glycyl-L-proline	C7H12N2O3	Organic acids and derivatives	Carboxylic acids and derivatives	HMDB0000721
M173T137	173.106762915289	2.29049166666667	11592.41769	11938.88063	12132.3403333333	12029.4826666667	11787.45175	12849.68813	4500.394175	4116.78966666667	3071.43529411765	3990.1921111111	4079.11950000001	3775.6002295082	3960.39911111111	3145.9858	4031.17661904763	3618.74406060606	2943.53033333334	2837.73405882353	5100.02447058823	5999.836	6455.06746666666	5464.93422222222	Desoxypeganine	C11H12N2	Organoheterocyclic compounds	Diazanaphthalenes	NA	NA
M173T133	173.127738956557	2.21215833333333	3053.5197	3194.387	4618.12693333333	3039.08571428571	3091.284	2512.67020000001	3148.6315	3245.3	3511.10829999999	2930.62700000001	3101.77816666667	3785.07739999999	4108.50766666667	3033.29483333333	3975.5056	4365.752	3464.95933333333	3298.43868750001	2631.432	3052.616125	1977.75800000001	3392.3357142857	Desoxypeganine	C11H12N2	Organoheterocyclic compounds	Diazanaphthalenes	NA	NA
M175T95	175.107284408207	1.58175833333333	4130.37333333333	4248.936	4146.92373333334	5024.86985778809	4257.17200000001	5406.71789296468	3385.10719999999	4780.18200000001	5343.13406666667	5110.63875	4854.11191666666	5779.026	4335.30415344238	5369.1831	3794.22812499999	4513.28457142857	4921.73314285715	2921.45425	1275.25125	4945.56037330627	2692.03128571428	3712.64500000001	Gly-Val	C7H14N2O3	Organic acids and derivatives	Carboxylic acids and derivatives	HMDB0028854	NA
M175T47	175.118472212529	0.791516666666667	91078.4475	118216.881627907	104279.5632	98612.3629166667	99682.10588	104130.448916667	85817.3416666667	93282.5073703704	83561.6457857143	92816.7146785714	86574.3122222222	88902.3682222222	79869.4696296296	80350.0996052632	71093.7144444444	73846.8215555555	75947.21475	70455.2372592593	86284.9431333333	84928.4577826087	85559.00213	86032.7233043478	Arginine	C6H14N4O2	Organic acids and derivatives	Carboxylic acids and derivatives	HMDB0000517	C00062
M175T70	175.11833108637	1.16061666666667	28209.4617575757	28088.566	28807.6506774194	24777.2253333333	29273.733	19972.5984210526	21274.19112	27567.3999333333	21122.4933043478	26345.94291	28045.3382758621	21368.844	20981.29125	17299.5564230769	19859.90525	18611.4581818182	25645.9057619048	16157.31	18670.8714705882	18628.42185	21968.9126428571	19321.22325	Gly-Val	C7H14N2O3	Organic acids and derivatives	Carboxylic acids and derivatives	HMDB0028854	NA
M175T184	175.147700205183	3.06170833333333	12447.8100869565	14166.69	14032.9286086956	13934.5156521739	14234.3436521739	13111.06875	14000.7351538462	12703.9486153846	11520.0447692308	12531.1153846154	12325.6430769231	10882.1256923077	13300.242	13293.6304347826	11944.6067692308	13729.1078846154	14535.7353043478	10247.9335	17070.0850434782	12320.8287931034	13269.6868695652	11775.6304545454	1,2,3,4,Tetrahydro-1,5,7-trimethylnapthalene	C13H18	Benzenoids	Tetralins	HMDB0059696	null
M176T51	176.102251619405	0.844691666666667	6019.3276	6889.20375	8872.35261538461	7805.83433333333	5337.43328571429	8072.27453333333	9623.34271153846	10559.8967307692	6101.1875	9261.17776923077	9707.92084615385	6371.40833333333	2488.90142857143	3630.62242857143	6762.08345413208	2789.03225	2336.93542857143	3540.48656	6516.91161290323	5683.925188	4515.6032	6267.67582608696	Citrulline	C6H13N3O3	Organic acids and derivatives	Carboxylic acids and derivatives	HMDB0000904	C00327
M176T47	176.121278226987	0.790866666666667	6761.89647058823	9701.42114285714	7943.57052631579	10229.0747916667	8755.16766666667	13658.6549339294	11788.0842091242	7801.06742424242	6202.54555555556	7929.97538461538	6414.97339285714	6984.43622727273	7569.02784	3645.3076	7806.07773414025	7812.30207883395	4845.28228571428	8399.9524230957	7170.0828	6264.7308	6704.495	8496.2085	Citrulline	C6H13N3O3	Organic acids and derivatives	Carboxylic acids and derivatives	HMDB0000904	C00327
M176T60_2	176.127500341119	1.00614166666667	4679.1695	3967.63714285714	8723.64436499278	8307.6777009964	3004.50377777778	10189.0208378378	8540.9877027027	11840.4650381337	10425.1580726624	9558.66153144836	4605.79090909091	5236.118875	6012.83334615385	6280.73471428572	7787.42285714285	11032.1072	5154.777	7807.273375	4287.56914285714	4695.23147826087	4522.79986666666	8230.92909912109	Citrulline	C6H13N3O3	Organic acids and derivatives	Carboxylic acids and derivatives	HMDB0000904	C00327
M178T68	178.085719407006	1.12660833333333	5066.24066666666	6127.1625	5205.705	4567.01771428571	7990.00118421052	6966.62160000001	6379.94133333333	6582.22669230769	5705.18156521739	5739.311625	4965.53616	6725.803031	6285.00683870968	5174.12612500001	4921.7815	4787.76856	6291.78166666667	4998.591875	6422.63399999999	6247.86072	6031.2124	5391.737	Plantagonine	C10H11NO2	Organoheterocyclic compounds	Pyridines and derivatives	HMDB0033482	null
M178T95	178.085629450804	1.5915	2936.45035714286	3845.38562068966	3643.33882352941	4051.77709090909	3618.3175	4123.48070588236	3303.22342857143	4105.07382352941	3446.34163157895	4212.05310638298	4209.42378947369	3926.973375	4158.64	3431.2747368421	3310.719375	3230.70315789474	3442.295	2956.90868181818	732.586714285715	3846.256125	3209.31075	3842.76266666667	Plantagonine	C10H11NO2	Organoheterocyclic compounds	Pyridines and derivatives	HMDB0033482	null
M178T131	178.122084798211	2.17815833333333	3028.32106666667	3893.93181578947	3078.39028571429	2987.69993749999	8487.69586206897	3921.63171428571	4285.75444117647	3362.45131818182	4996.51018867924	4176.0348	5141.28366	3123.238125	3479.24043902439	4030.2083076923	4118.52566666666	5132.32988888889	2787.28764705883	4009.49053846154	2220.7685	3508.2202962963	3834.31165217391	6587.94911111111	N-Acetylamphetamine	C11H15NO	-	-	NA	NA
M179T199	179.10619136753	3.31215	9385.21752380953	9294.27828571428	10368.9363809524	10172.5371428571	9171.15113636364	8753.59227272727	15745.66775	10251.59063	18559.2524675325	17379.3453287671	18183.7551466667	9848.92999999999	17252.3860759494	9709.46728571431	17617.2646153846	10304.4967083333	17115.548943662	9612.03767999999	12035.373	15939.3271304348	10244.7872727273	10344.8702380952	2-Methylpropyl benzoate	C11H14O2	Benzenoids	Benzene and substituted derivatives	HMDB0040583	null
M180T146	180.065024660737	2.42901666666667	1494.1232	1786.13111111111	1429.126313	1647.564	1481.51907692308	1444.0776	2697.354	2741.70866666666	2869.802	3023.08133333333	2609.20624999999	2391.90052173913	2440.26778947368	2278.9954	2503.87736842105	2325.39272727273	2454.04264705883	2393.11585714285	2320.622188	2034.84333333333	2151.03788888889	2148.81969230769	Hippuric acid	C9H9NO3	Benzenoids	Benzene and substituted derivatives	HMDB0000714	C01586
M180T485	180.076142539423	8.07506666666667	878.552249999997	7853.44451210716	1083.4684	907.800173913041	5253.21408843994	984.004705882353	1614.911938	1255.12655555556	1052.2548	11449.3926471213	8895.58020550272	14085.0324387984	1018.23352941177	10619.6571877219	1008.23303571428	1435.92059459459	1241.4235	1129.36166666667	1381.935938	1005.53142857143	1079.68147058824	735.525000000004	.alpha.-Methyl-DL-phenylalanine	C10H13NO2	Organic acids and derivatives	Carboxylic acids and derivatives	NA	NA
M180T479	180.09901380677	7.97769166666667	38876.523744898	28337.9218717949	36248.5748514851	51190.2918741259	39370.2594021739	18823.8070666667	33363.2294470588	28155.7935584416	28213.2408947368	43771.13975	10190.4781363636	7346.93142857142	28403.48664	30771.7376388889	43239.66713	25024.1664	9089.39574999999	42293.4474772727	29581.0366419753	18300.6066363637	24384.9025714286	34243.0254545455	.alpha.-Methyl-DL-phenylalanine	C10H13NO2	Organic acids and derivatives	Carboxylic acids and derivatives	NA	NA
M182T69	182.080836461675	1.14705	89467.0850000001	86441.565	86060.608	99420.2934	96411.4043750001	93509.4784	83167.7232	108208.167666667	86219.4157846154	78762.2111940298	108357.153235294	102482.320888889	92803.9997647059	79966.82	91891.7273703704	68628.3954098361	100059.795	61139.3288983051	99329.1070666666	91231.0360263158	107001.0357	82602.3493750001	Tyrosine	C9H11NO3	Organic acids and derivatives	Carboxylic acids and derivatives	HMDB0000158	C00082
M182T97	182.080736877197	1.62021666666667	94518.5229545455	106165.696761905	96423.4154545454	132723.116210526	103096.145454545	105143.984571428	89144.6802580645	101948.643153846	103207.558230769	105232.0509	101932.3987	104180.8768	117708.9566	97993.6927272726	106023.569076923	101107.2005	117409.55452381	89268.8320645161	14822.4162413793	94676.7413636364	85086.6469655173	87294.8882857142	Tyrosine	C9H11NO3	Organic acids and derivatives	Carboxylic acids and derivatives	HMDB0000158	C00082
M182T126	182.080654920307	2.10155	3405.73569230769	8160.96375	7301.86632786885	3785.65266666667	9017.60906451612	4262.03634482758	7788.0917368421	3549.5428	3891.701	4099.25364705883	7116.20008928571	7557.69427118644	4035.81915151515	3187.510375	4201.6192	3500.03369230769	4685.39359572838	3383.05032	2335.97351351351	7019.10144444445	3582.114	3340.08711111111	Tyrosine	C9H11NO3	Organic acids and derivatives	Carboxylic acids and derivatives	HMDB0000158	C00082
M183T218	183.079910727658	3.62671666666667	53399.6481666667	14991.9542857143	16230.5392074585	16170.0602272727	15645.0027272727	15446.4335217391	18792.69806	32598.3348196721	51774.3113195876	17894.05275	23517.6339411764	16201.8508148193	16615.2357768183	15444.5483181818	16704.97152	54456.7526666667	16546.9113181818	17141.57056	54547.34472	45667.9855172414	14361.70545	15734.6604545455	Benzophenone	C13H10O	Benzenoids	Benzene and substituted derivatives	HMDB0032049	C06354
M183T144	183.100137768268	2.39654166666667	2538.06772881356	3852.58034328358	3942.98971428572	1847.18514285714	2194.38882608696	1844.74183333333	3952.20126923077	2490.79451851852	3680.65083333334	2771.81243333334	2414.18596774194	2201.523125	3437.8311	3406.0015060241	3543.21667924528	2176.68	3326.95449019608	2461.52307692308	4469.70709433963	1655.05725	3860.72811764706	2575.22568055555	Benzophenone	C13H10O	Benzenoids	Benzene and substituted derivatives	HMDB0032049	C06354
M184T50	184.07265596831	0.835158333333333	11396.1956129032	9689.2848	10448.0166666667	11366.541	8633.156375	9601.58066666667	5654.22	6586.16527777777	6297.38742857143	7121.52771428571	3745.02556521739	6698.79529411765	7125.27766666666	6398.59266666666	5769.36905263158	6071.58588235294	6644.69	7181.40610526316	4462.752	5330.71	8213.213125	7326.56075	Phosphocholine	C5H15NO4P	Organic nitrogen compounds	Organonitrogen compounds	HMDB0001565	C00588
M188T136	188.070176829856	2.27203333333333	101825.191272727	99608.1214285714	97950.2447272728	94614.6823636364	103158.226470588	106819.955909091	103702.194	105304.414746269	95329.6157093023	94938.9731343283	99653.2564871795	92667.3565	96636.8615698925	84246.8766551724	88604.9165538462	84537.1311384615	85725.1309523811	85195.8028656717	84688.3916818181	81922.6836363637	86156.2896363636	83017.1508571428	3-Indoleacrylic acid	C11H9NO2	Organoheterocyclic compounds	Indoles and derivatives	HMDB0000734	NA
M188T57	188.127538153601	0.946616666666667	13731.0265	13113.80748	14901.14	13185.507	13679.38124	16429.9461538462	17469.2652272727	16449.1152272727	15504.09975	17162.5827894737	16156.5866956522	16104.9884210526	14853.0644545455	16383.1114761905	16168.2572916667	18051.6393513514	16843.565	13337.5648148148	14258.2097142857	15547.958173913	12681.5226086956	14901.068	N-Heptanoylglycine	C9H17NO3	Organic acids and derivatives	Carboxylic acids and derivatives	HMDB0013010	null
M189T95	189.122982144312	1.59063333333333	7327.63980487805	4858.18666666667	4534.18533333333	8798.142	5158.49	6243.99031578948	9355.02989473684	10582.7244444444	6464.78031818182	7765.41952380953	6587.80731818181	11207.1718846154	7197.74686956521	6606.02044999999	6941.83573913044	9370.2577037037	7409.73779999999	5725.52608695652	3555.56646153846	6091.84368000001	4393.03433333333	4975.85626315789	Val-Ala	C8H16N2O3	Organic acids and derivatives	Carboxylic acids and derivatives	HMDB0029120	NA
M189T134	189.122948451831	2.22943333333333	17610.9662857143	16523.3964705882	21576.2706111111	16407.4177142857	21183.4819047619	14731.5580588235	25007.2164666667	26886.6186	28146.2728648648	24766.2013636363	22173.1302222222	17300.6238235295	26451.3596774194	15161.899	28929.2580769231	28696.300137931	30672.2951612903	24124.9626	12601.36325	15346.756	14994.5010666666	17978.3604	Glycyl-L-norleucine	C8H16N2O3	Organic acids and derivatives	Carboxylic acids and derivatives	NA	NA
M189T65	189.122651072733	1.08499166666667	12099.5761764706	17590.9265217391	16349.6596956522	16460.4434782609	14552.284	15999.38038	17630.9735714286	20597.3827222222	20555.3025641026	20138.787030303	16772.3922692308	18456.3704444445	18581.256	14647.523	17621.3132307692	17615.745	16338.6409411765	14423.7583846154	27962.76984	14419.6728	14797.8508695652	13191.9244705882	Val-Ala	C8H16N2O3	Organic acids and derivatives	Carboxylic acids and derivatives	HMDB0029120	NA
M190T485	190.097057807182	8.085025	5790.95999999999	5426.88171428571	5863.18454545454	6431.67235294117	6190.42047619049	5574.41280000001	4704.19519230771	5111.02636363636	6973.23	6189.67854166667	6061.37256000001	6201.22928	5775.41346153847	6905.22173529412	6739.83454545455	6278.97608000001	6200.71900000002	4960.28224999999	5267.97295238095	4390.40752173913	5897.83700000001	5215.92120000001	(S)-N-Nitrosoanatabine	C10H11N3O	-	-	NA	C19478
M190T61_1	190.106620572999	1.02261666666667	1320.02533333333	1842.06428571429	1898.37933333333	1643.775	2224.66757142857	2890.17446153846	1453.19727272727	1788.05647058824	1617.1272	2041.35929411765	1507.22	2191.82333333333	2754.73750762939	2731.0347	2798.056375	1734.98577777778	2323.412	2156.2282	2095.160125	1699.14857142857	2624.46	2230.42461538461	1-hydroxyhexanoylglycine	C8H15NO4	Organic acids and derivatives	Carboxylic acids and derivatives	HMDB0094718	null
M190T65	190.125435791285	1.08489166666667	2325.60590744019	1696.26276923077	1865.0959614345	1826.78571428572	1181.505	1649.28270588235	971.744923076922	2606.0125	2676.77631578947	2581.3524055481	2317.307313	2636.744	2521.24555714925	2171.27840677897	2313.84486956522	2015.91928571429	2258.644	2544.47371292114	2254.22494117647	2153.35025259165	1430.50766536168	1294.23054545455	1-hydroxyhexanoylglycine	C8H15NO4	Organic acids and derivatives	Carboxylic acids and derivatives	HMDB0094718	null
M192T191	192.137672272673	3.18385	2643.32154385965	2069.52660869565	2484.61828571429	2253.30518181818	2066.14938095238	2100.86854545455	2097.3152	2561.56831818182	5082.784	2207.48986956522	2135.36583333333	2506.23956	5433.5494137931	2000.89485714286	2172.58823076923	2445.083	2185.83968181818	2492.75657142857	1744.27010526316	1869.15927272727	4192.38326582279	2102.56227272727	DEET	C12H17NO	-	-	NA	NA
M194T151	194.114562203923	2.52485	145207.100521739	132420.587045454	126420.40173913	135062.899565217	131996.316652174	127527.444782608	135814.650615385	137327.463692308	132576.837846154	143598.490769231	144339.597153846	141515.756518519	143708.379076923	134913.924608696	152071.959576923	144656.909090909	118097.479227273	126606.433846154	149581.906086957	120575.986363636	151389.840739131	125791.087652174	N-Benzyl-2-methyl-.beta.-alanine	C11H15NO2	-	-	NA	NA
M194T481	194.115058305384	8.021675	187912.799494382	65232.895	110013.229361702	93734.6751578948	99813.8211627907	100619.218229167	99023.625	109136.351851852	82829.3845862068	95860.7226585367	127077.752333333	107575.35	102673.3535	107225.489428572	77192.405419355	141838.937470588	104528.0139	106773.0212	100103.309490196	97895.72698	122013.233307692	107155.574886363	1,3-Benzodioxole-4-ethanamine, N,.alpha.-dimethyl-	C11H15NO2	-	-	NA	NA
M194T101	194.116935143011	1.68620833333333	6502.23666666666	6611.70269491525	6391.12017631531	5687.42752380953	6707.87727272726	6440.97009523809	5916.677	6135.94292307692	7132.39099184672	6740.32864220937	6732.97235870361	6818.86222222222	5278.013625	6715.95374999999	6580.58095650051	8302.8129032258	6329.80583333334	17474.8014951456	2491.357375	6224.11363636363	7445.07053333333	5420.38294736842	2-Methyl-N-(4-Methylphenyl)alanine	C11H15NO2	-	-	NA	NA
M194T128	194.116901961099	2.13696666666667	13212.4893333333	12707.0435	12293.41769	12205.86163	12829.66812	11726.86848	15424.8128181818	18713.6676136364	13231.9104097806	14911.295	11897.561685791	15472.8664444444	12683.1811071429	12014.4908333333	10691.1410252498	11247.7755619929	11807.2095319308	11059.529005127	11989.6513043478	16000.1370666667	11449.9228695652	10563.3558695652	1,3-Benzodioxole-4-ethanamine, N,.alpha.-dimethyl-	C11H15NO2	-	-	NA	NA
M195T226	195.10109500672	3.76935833333333	21575.0505909091	22574.4738636364	20781.3723636364	24744.824	24668.8592727273	21297.8829090909	24747.4378867925	24733.6061538461	23333.06144	26179.0016923077	26297.6802	25156.5391538461	22199.5189565218	25141.1161363637	26441.0596153846	27516.4003076923	25401.4813636363	27830.1754179104	30310.9831818182	20240.1659090909	23933.8663636364	25812.2545454545	Butyl 4-hydroxybenzoate	C11H14O3	Benzenoids	Benzene and substituted derivatives	HMDB0032575	NA
M198T45	198.086931998368	0.748416666666667	87865.9211304348	98928.5816666666	100762.443157895	95785.0536842106	95768.67188	100382.478565217	81741.6482424242	84664.7848846154	84903.92641	87020.3119666667	91170.0182	84028.8199111111	83978.23172	77369.995	88237.604	85765.5451851852	88737.0553043478	88209.31	118316.343272727	87166.9402380952	90913.693	82985.469	N-Acetylhistidine	C8H11N3O3	Organic acids and derivatives	Carboxylic acids and derivatives	HMDB0032055	C02997
M198T145	198.109577743697	2.41475	2579.69689750671	1114.82164705882	950.337499999999	930.736191780822	718.930142857144	770.690666666668	1140.73795	1020.95294736842	996.228062500002	956.725888888889	2315.41062355042	795.565384615386	1264.26142857143	2461.27784824371	894.835368421051	1045.87022222222	1108.723	652.431999999999	852.583333333333	883.751071428572	1049.92654545454	1127.2744	Dibenzylamine	C14H15N	-	-	NA	NA
M198T146	198.126974493091	2.43406666666667	2226.32661538461	2082.75971428571	1999.9485	2144.4375483871	1827.277375	1699.68527272727	2443.41191428572	1885.2647368421	2030.433	1932.38033333333	1842.45736363636	1707.20364705882	2232.12312	2113.162188	2066.8855862069	1769.144625	1992.683	2147.37971428572	2820.61621052631	1996.34021052632	1995.7225	1681.86215384616	Dibenzylamine	C14H15N	-	-	NA	NA
M199T327	199.168733397946	5.4444	4168.0868108108	13715.0426	7358.18086956521	6490.62300000001	12245.1186666667	11539.9092162162	13317.37788	7649.22369230769	7712.57584615385	16944.5191285714	8721.06985714288	8346.22431999999	7588.00832	7160.42863636363	11897.7882142857	8252.17861538462	8126.34260869565	7372.03100000001	8585.62412499997	6973.50608695652	7757.90150000002	8344.9144090909	2-Octenyl butyrate	C12H22O2	Lipids and lipid-like molecules	Fatty Acyls	HMDB0038081	null
M200T167	200.163865319825	2.77546666666667	16562.2897142857	18748.9665909091	16812.1258181818	18598.5889655172	16605.5490909091	16515.3483636363	18432.4378461539	17465.8761290323	18385.3802173913	17463.323	17125.16904	15499.9581538461	18553.4298181818	17158.2130909091	19182.6453548387	18951.06725	17422.6301363637	17855.3097692308	23165.3551904762	17839.5827272727	16953.5337272727	16451.9859090909	2-Hexyl-4-pentynoic acid	C11H18O2	-	-	NA	NA
M202T61	202.143271283186	1.01541666666667	13163.854	20142.8477647059	19818.13988	11982.63525	12839.808	10643.27075	14350.6275714286	13552.11	12808.0203333333	23084.2462040816	27235.0771570248	14607.698	27397.0375263158	13227.1682857143	21084.5711470588	15824.6646315789	12710.2984615385	21144.1288205128	14376.3971428571	12301.1762142857	13982.2093333333	10701.8824615385	Capryloylglycine	C10H19NO3	Organic acids and derivatives	Carboxylic acids and derivatives	HMDB0000832	null
M202T96	202.143266111176	1.59868333333333	4965.785	5308.69730000001	4691.29266666667	5375.18428571428	4707.56042105264	5180.75716666667	8070.39999999999	8003.80338461538	7902.60700000001	8741.09374418713	8514.72984615385	8980.93052307693	8782.11425	7876.11999999999	8003.408	7079.86636363637	7889.79545454545	6950.58156	921.084818181818	6369.42504545455	5291.24833333333	6501.63999999999	Capryloylglycine	C10H19NO3	Organic acids and derivatives	Carboxylic acids and derivatives	HMDB0000832	null
M203T169	203.063229222247	2.81975833333333	2564.5412	2986.26381818182	2706.85681818182	2883.4764	2842.54244	2762.1280952381	2979.658	3020.83375	3333.87163636364	4966.21856	5395.54918367347	2575.19218181818	3754.18278688525	2680.53638888889	6339.35550724638	3219.594	2392.14652631579	3155.3755	3151.82	2591.778	2972.83757692308	5638.2343076923	Setarin	C12H10O3	Phenylpropanoids and polyketides	Coumarins and derivatives	HMDB0038115	null
M203T59	203.101933477645	0.986566666666667	6323.26315789474	7004.141	8404.33163636363	7826.4576	7077.76753846154	6700.44729411765	4634.96590476191	6969.80552631579	5012.8	8025.53439393939	6973	6260.99630434782	9327.82751612903	8061.5558076923	8378.84646666666	8177.51988461539	8760.47142857143	7308.32621739131	8987.81325	9610.43164285715	6573.659063	6213.47355000001	Ser-Pro	C8H14N2O4	Organic acids and derivatives	Carboxylic acids and derivatives	HMDB0029047	NA
M203T268	203.10621267644	4.47350833333333	6994.70872727274	9271.27345454546	8844.97772727273	9512.46413793103	9330.0063478261	9176.40117391304	7175.14349999999	7674.47166037736	9043.62956249999	8123.86799999999	8737.85365384618	7794.89172	9189.4153076923	8905.83472727273	7879.68648	9559.53361538461	8977.06963636362	9078.757	10467.1923636363	6554.40118181818	8567.27085714286	8882.43536363635	6-Acetyl-2,2-dimethyl-2H-1-benzopyran	C13H14O2	Organoheterocyclic compounds	Benzopyrans	HMDB0030816	null
M203T195	203.106177662646	3.2495	2339.38010526316	2039.99818181819	2189.65818181818	2305.21757142857	2292.84238095238	2018.29990909091	2259.47239534884	2139.85216	2234.3904	2382.8896	2174.3612	2281.9968	2201.717	2169.917	2186.976	2598.14965517241	2249.25254545454	2214.65764	2834.60766666667	1880.06333333333	2049.1878	2308.55240909091	6-Acetyl-2,2-dimethyl-2H-1-benzopyran	C13H14O2	Organoheterocyclic compounds	Benzopyrans	HMDB0030816	null
M203T134	203.13867331475	2.2335	40055.3994951456	41828.5051249999	39698.8395000001	43069.9725	42170.226090909	42597.5976363636	65988.9215200001	70557.7143157896	72710.21056	72275.6105217392	65257.0576842105	69571.4322727272	73450.5615789473	64891.2903333334	86132.1664782608	85792	70863.5973157894	66728.120952381	47688.5237037037	61895.5912727273	54176.589	57410.8366666667	Ala-Ile	C9H18N2O3	Organic acids and derivatives	Carboxylic acids and derivatives	HMDB0028690	NA
M203T117	203.13853516142	1.94275	2826.37906392415	3440.72625	3058.16781818182	3385.22577777778	3641.65371428572	3625.01945945946	5422.923	5826.57291666666	6006.25322222222	5890.2606	5510.54172972974	5908.96168421053	7011.600563	6617.89417142857	6594.50996969697	6555.45257142857	7358.24779411765	5820.84587096774	1626.13875	4590.01155555556	3849.62978297642	4264.55816216217	Ala-Ile	C9H18N2O3	Organic acids and derivatives	Carboxylic acids and derivatives	HMDB0028690	NA
M204T50	204.097096874835	0.831983333333333	3692.47333333333	4631.39442857143	3079.0906	3465.098	4674.38042857143	4265.12368421052	5131.9	5166.48617647059	5127.361	5083.97933333333	4230.302375	6166.42483333333	4815.09090909091	5131.52404166667	5795.27555555556	5992.73411764706	5551.0315	6888.915	4806.476375	4381.4925	4870.70792307692	5322.24	Gln-Gly	C7H13N3O4	Organic acids and derivatives	Carboxylic acids and derivatives	HMDB0028797	NA
M204T89	204.122778258023	1.48250833333333	298995.884666667	382407.012	861386.603487179	282047.917555557	359861.780142858	277262.5196	461440.782333333	180663.3279	201584.817857143	569061.075270271	142235.459333333	458889.174333333	486171.4125	441504.820608696	552874.165442307	418147.539393939	157915.953	189924.41173913	435972.053185185	528864.354418605	447281.943916667	455551.393043478	Acetyl-DL-carnitine	C9H17NO4	Lipids and lipid-like molecules	Fatty Acyls	HMDB0000201	NA
M204T63	204.122709678982	1.05205833333333	2193449.23878261	2311053.633	2484750.18521739	2401362.22989474	2357013.5	2308944.57684211	1313641.82857895	1536719.06068421	1667969.551	1619266.059	1531056.42095455	1844920.41430435	1643467.851	1388096.94527778	1487699.8431579	1514155.15936364	1715899.698	1798494.31714815	2011347.701	1657631.64233333	1650090.088	1831501.08205263	Acetyl-DL-carnitine	C9H17NO4	Lipids and lipid-like molecules	Fatty Acyls	HMDB0000201	NA
M204T125	204.122659667146	2.0793	8697.76603703704	9263.94037037038	9510.66455172414	9218.50603448277	9338.88844444445	9347.7484137931	5219.6921724138	5633.3264516129	4941.81232142857	5335.54229032258	5552.4832	4877.887813	4896.61007407407	5121.0688	4713.22061538461	5025.42226666666	5196.53635714285	4365.06392	4753.07517241379	6186.81587096774	6503.66070967742	6075.61973333334	O-Acetyl-L-carnitine	C9H18NO4	Lipids and lipid-like molecules	Fatty Acyls	HMDB0000201	C02571
M204T43	204.133535548391	0.717566666666667	4967.51036363636	6064.97481818182	5172.98	6279.22552173913	6820.23095238096	5628.96904347826	3614.13440322581	5023.45024	4623.95104347826	4167.06375	4141.88709090909	5433.435	3584.17766666667	4131.99909090909	3811.02384615385	3909.8257826087	2869.34807407407	5206.78092307693	3823.30461538462	3328.78154761905	4146.60133333333	4003.26088235294	Lys-Gly	C8H17N3O3	Organic acids and derivatives	Carboxylic acids and derivatives	HMDB0028951	NA
M204T134	204.141959808897	2.238075	6269.98714285713	5952.78382352942	5390.652	5010.343625	4886.19066666667	5012.29800000004	9278.65878260871	9185.51288888891	9244.78164705882	8555.05799999999	8117.66372	9092.25357575758	7411.48728000001	7959.3252	10029.5023333333	10514.0884210527	9106.67699999999	8282.17214285714	7248.13457142857	8786.41752941179	7454.11484210526	7211.6336	O-Acetyl-L-carnitine	C9H18NO4	Lipids and lipid-like molecules	Fatty Acyls	HMDB0000201	C02571
M204T260	204.137876700264	4.33904166666667	7497.45999999999	8554.48857142858	8835.66047368416	8819.7246818182	8747.82545454544	7914.67090909089	9535.48907692307	9996.59066666665	9319.62276923078	9221.40479999998	8823.29684000002	8318.20534615386	8697.858469	7872.39571428568	8339.5104	9266.15215384614	9378.07527272724	8402.96904	12202.0533333333	7808.26936363637	8470.92968181817	7575.46904545456	1-Benzyl-3-methylpiperidin-4-one	C13H17NO	-	-	NA	NA
M205T283	205.085554328803	4.719225	67482.8763478263	68367.2061666667	85787.4082500003	87723.6868750001	92527.38432	81562.1422499999	59408.6026153846	70711.7929230767	91839.8214285714	90750.4695000001	77995.1275555555	86309.3588571428	64715.5555555556	79188.1412399998	89689.7314285713	79084.5785925927	90412.1515384618	85035.3605555555	77215.8218333332	67921.407521739	73703.4364583335	71181.99504	(??)-threo-Anethole glycol	-	Unknown	Unknown	-	-
M205T133	205.102051695737	2.21698333333333	73199.3313333332	74667.4341818179	72394.1916923075	1346.63483333333	1196.8595	78545.093230769	1166.31466666666	71083.2623076925	1206.32452941177	1315.40333333333	70538.7900000001	73607.4254444445	560.210793103448	517.723999999999	760.279833333332	61120.9118	573.698076923076	63402.1478999998	62209.6640000001	840.640888888892	65334.5704000001	59380.8375999999	(±)-Tryptophan	C11H12N2O2	Organoheterocyclic compounds	Indoles and derivatives	HMDB0030396	C00806
M205T63	205.126131689109	1.05318333333333	256372.636235294	286491.254588236	286788.602222222	299048.301588235	308130.6885	275165.529	177043.6897	184072.730894737	195881.665736842	192846.534736842	179520.0797	211713.609684211	195699.9032	166031.688352941	175795.392045455	194719.8528	193573.700058824	205914.027130435	240174.836444444	214932.953	207812.5124	230417.994882353	10-Undecynoic acid	C11H18O2	Organic acids and derivatives	-	NA	NA
M205T314	205.194739220286	5.22961666666667	116570.096538461	61884.3921818182	70381.2417391307	71467.5368750001	64438.1288636361	151053.7567	54726.8042400001	75276.1646799997	76758.3357692308	117970.497794872	75182.3953846155	78768.3729230769	67239.1483076922	66948.1392272729	76099.0998461541	145304.932509091	71951.1578181818	79912.2678148146	68432.2294545455	55704.8671954611	63461.8443913044	66489.1650909093	(2Z,4E,6E)-2,4,6,10-Farnesatetraene	C15H24	Lipids and lipid-like molecules	Prenol lipids	HMDB0035787	null
M207T97	207.079273340501	1.616925	1613.521	1993.0845	1974.159	1940.4648	1686.339	1452.99718918919	2638.09	1694.25666666667	2072.57904	1752.07642857143	2032.81647619048	1645.50235	1907.0867368421	2169.795	3365.96989583333	3048.85389795918	2469.41770588235	1862.9622	824.821833333334	2357.49266666667	1595.953625	1833.785	Met-Gly	C7H14N2O3S	Organic acids and derivatives	Carboxylic acids and derivatives	HMDB0028973	NA
M207T164	207.158583588942	2.73116666666667	25665.9300952381	28300.5669047619	28724.49	22301.7813333333	28638.2567619047	25705.344	26745.1620967742	23722.92925	28679.2694583333	27216.4452	33782.6577692308	21069.906	31995.07968	23574.3736666667	65296.1678623188	27466.87152	25533.3500909091	65403.3558431373	25163.4190476191	19624.068	20265.2834285714	16288.2169545454	Triethylene glycol monobutyl ether	C10H22O4	-	-	NA	NA
M208T159	208.13053328992	2.64253333333333	3634.77073170732	3792.1237037037	3470.72442392203	3352.54074074075	3535.56592307692	3172.365	3133.20969230769	3353.46977777778	2939.42044444444	2942.43075	3432.38808510638	2799.3375	3838.80255319149	3069.85956521739	3843.411	3400.544	3428.838	3547.6153255814	4020.9825	3744.62928571428	3430.58423076923	3170.28052173913	Benzoylcholine	C12H18NO2	Benzenoids	-	NA	NA
M208T135	208.132638720584	2.24665	4648.77254545455	5840.82113207547	5647.17985714286	4865.11936363636	4819.64209999999	3601.07555555555	6232.57761111111	7453.32	5107.74767999999	4299.27246666667	6226.24248	4998.77264705883	3656.92032	3222.46400000001	3160.4589	3027.023	3955.4504347826	3235.57888888889	4581.47136842105	3912.40945454545	4210.56157894737	3210.043375	Benzoylcholine	C12H18NO2	Benzenoids	-	NA	NA
M209T199	209.153048648421	3.32098333333333	2942.69347826087	273.397499999989	3049.48307692308	8627.05703883495	2953.4269090909	2475.42857142858	5123.25422222222	2645.408	4667.40093023256	5429.89030769231	3024.14538461539	7939.248	9051.22211111111	4040.33184	4902.08842553192	4716.30412698413	2816.82930434782	2880.30757142857	3824.57416666667	2707.68983333333	509.288000000005	2913.10852173913	5,9:6,9-Diepoxy-3-megastigmene	C13H20O2	Organic oxygen compounds	Organooxygen compounds	HMDB0037776	null
M210T152	210.088355566937	2.52746666666667	2238.54473913043	2426.58340909091	2266.07304347826	2980.778	2552.851875	2502.38866666666	2170.7576	2210.54769230769	2626.56314285714	2722.016	2733.25715384615	2800.16	2536.25226923077	2299.50382608696	2893.23261538462	2998.88442857143	2563.97495833333	2121.60346153846	2148.6427826087	1827.41516666667	2427.96875	3165.20745652174	Proflavine	C13H11N3	Organoheterocyclic compounds	Quinolines and derivatives	HMDB0015255	C11181
M210T145	210.109872606553	2.4143	12162.8707272727	11940.9249795918	10434.893	9840.23209090909	9810.09975000001	9980.21531818182	12588.60158	12935.1336585366	11949.6754807692	12027.9404411765	10906.13472	10526.3332727273	15344.9382089552	11967.982	12515.8932954545	10924.4338787879	11520.5414210526	10408.9845581395	16907.5966818182	12247.1756190476	10861.144	10108.06688	Proflavine	C13H11N3	Organoheterocyclic compounds	Quinolines and derivatives	HMDB0015255	C11181
M210T183	210.184685991714	3.05568333333333	3854.70555555555	5077.49127272727	5141.23050000001	5926.40581818181	5200.88727272727	4927.572	4679.31600000001	4341.40101818182	4768.13538461538	4452.01272000001	3988.36599999999	4601.92148	4768.24536	4407.46288888889	4808.89940000001	4858.57604545455	5202.83428571429	4778.03262686568	4265.25826666665	4020.95314285714	5023.07792592593	4599.90899999999	Pseudoionone	C13H20O	Lipids and lipid-like molecules	Prenol lipids	HMDB0032498	null
M211T184	211.168949583715	3.06195	24521.6954782609	32958.0772173913	31423.8045652174	34922.7925217391	30208.7833043478	28167.2465652174	29728.3713846154	26272.1938461538	28562.3329230769	27106.6396153846	27204.4257692307	27572.9773846154	29594.5581538462	30973.347	31270.4272592593	31305.1920384616	32029.2660869564	25041.9700769231	38515.8878260869	27031.9986363636	28349.3414347826	24446.3581818182	Methyl (2E,6Z)-dodecadienoate	C13H22O2	Lipids and lipid-like molecules	Fatty Acyls	HMDB0031014	null
M212T151	212.125314417059	2.52485	9503.83373913042	7967.93931818181	7750.44086956522	8455.44	7847.98417391304	8218.87278260868	8246.80159999998	8823.53076923076	7731.85815384615	9348.82014814815	8541.53623076924	8788.30222222223	9113.62066666666	7935.47217391304	9625.33546153847	8972.87455555554	7928.14240909091	7737.76442307693	9769.79952173913	7573.188	8676.2323478261	8130.71247826088	Pramipexole	C10H17N3S	Organic nitrogen compounds	Organonitrogen compounds	HMDB0014557	NA
M212T168	212.164140687136	2.80621666666667	16584.8809655173	17258.3419047619	13725.976	17186.0727272727	15225.8172272727	16737.0415862069	18556.66032	18518.39892	16947.8653846154	15501.0744	18422.5490909091	14307.6258	18564.0080952381	15383.9897727273	17610.7531153846	16366.8094	17008.602	18148.81376	20379.7538571428	25189.3033085106	14794.872	15912.3781818182	Perillyl acetate	C12H18O2	Lipids and lipid-like molecules	Prenol lipids	HMDB0037231	null
M213T479	213.113154092735	7.989125	24152.4337391304	45621.6847058824	35658.1416666666	22486.044	19339.0237090909	34298.7173076923	24424.3812272727	18577.99125	21778.2804324324	44203.4315827338	43662.5088888889	38317.5664158416	22384.8820681818	6384.04433333331	21383.3520425532	35248.6305822785	23870.2960816327	23270.4635744681	36780.2233493976	19371.596483871	40867.9057476636	33893.9592727273	Rabenzazole	C12H12N4	-	-	NA	NA
M213T69_1	213.105547609165	1.15698333333333	7749.88423076923	18126.3120121002	20512.1736588478	18203.2937945198	18461.38525	10310.4424	19289.2041320801	20483.5103986263	19143.9232807775	25685.5424	19961.0292244898	16252.986	19216.8556363636	15323.6806296296	12917.25552	20013.8323989868	20118.0263387746	19483.7865257263	8098.70666666667	17560.2463216146	17990.5840277672	9815.60045454546	Pro-Pro	C10H16N2O3	-	-	NA	NA
M213T205	213.115017056172	3.41405	11815.2661492537	14553.9068571429	16362.0454166667	10754.3561047248	9884.3258621781	7531.39599999999	8497.67456	13956.962368421	715.913999999991	10473.1146964286	8530.97031707317	9862.52384210526	10579.2528959002	15849.5477938144	10281.0345597948	18450.0465865385	7108.599656	6989.72800000001	16977.370245098	9495.99400414361	7137.36437837837	4950.61386206897	2-Amino-3,4-dimethylimidazo[4,5-f]quinoline	C12H12N4	Organoheterocyclic compounds	Quinolines and derivatives	HMDB0029707	C19254
M213T98	213.122846752728	1.63263333333333	11645.8239130435	13227.3079166667	12417.762	13402.8165	10938.7293333333	11734.6647	8772.0875	9917.20986206896	9816.11085714286	9737.86844444445	9064.56842307693	8918.33047826088	9618.47384615384	9526.86991666666	9560.780775	8155.66226086956	8889.19479166666	7130.37	4331.24653846154	9055.54247619047	9812.33808695652	8084.06645454546	Pro-Pro	C10H16N2O3	-	-	NA	NA
M213T69_2	213.123142600898	1.14688333333333	9005.73784615384	9355.521	10523.5419090909	9550.38674999999	10030.84625	10053.1327272727	5483.97093442623	8227.66780000002	8123.39018867925	11403.3085021973	9103.76018181819	8148.93099999999	9716.65599999999	8809.53013333334	7623.6732	8844.51519999999	7893.51245454545	8360.42836363637	10336.9780666667	7324.39519999999	8824.7948	8546.14090909091	Pro-Pro	C10H16N2O3	-	-	NA	NA
M214T174	214.179863943395	2.90489166666667	28501.6416363636	31144.0334545454	33247.1027272728	31096.9306818182	26758.534	30381.8443636364	33256.4623846154	26326.01776	27756.7153461538	32402.9928461539	24757.9596	25071.1212307692	28591.7736	29820.6231818182	29098.5853846154	27915.2289230769	30410.5454545454	29077.0736885246	34690.3066086956	27778.1359090909	27265.4009090909	28239.9386086957	Dodeca-2(E),4(E)-dienoic acid	C12H20O2	Lipids and lipid-like molecules	Fatty Acyls	NA	NA
M214T173	214.252530999353	2.87986666666667	5224.53105263158	4484.49745454545	4911.0775	4965.21272727273	4589.81512499999	5290.84058823528	5063.5088	6125.71821212121	5733.78459574468	5823.72405	5114.19066666666	6606.56338461538	5923.5624	5120.17717647059	4661.69705263157	5722.86156	5111.0969	6144.88170731708	6943.88145454545	4772.74364705883	5872.78125	5514.48104347825	Tetradecylamine	C14H31N	-	-	NA	NA
M215T211	215.081101493987	3.516625	1449.225	1791.3745882353	1611.47386666666	1878.84172413793	1806.6477	1666.709	1337.97055555556	2031.50008695652	1899.2556	1947.7614	1735.60090909091	1901.21015384616	1797.9544	1756.71189473684	2005.979938	1797.64488	1829.98472727273	1641.28538095238	2028.46418181818	1833.8768	1762.509	1739.09068421053	4-Nitrodiphenylamine	C12H10N2O2	-	-	NA	NA
M215T131	215.138727253244	2.18474166666667	13880.6129545455	23137.9197066667	15471.7395	14977.8	14682.9701428571	14448.402	17417.1325714286	20784.2826666667	15532.92225	16521.5223265306	15703.3661052632	16122.5294146342	19836.573	16707.5916190476	18550.7144324324	16932.2251034483	17481.3477619048	16969.6984090909	12052.8763636364	14002.0779047619	20982.0126116505	13614.2665909091	Val-Pro	C10H18N2O3	Organic acids and derivatives	Carboxylic acids and derivatives	HMDB0029135	NA
M215T114	215.138722136829	1.90815	6926.36748387097	6953.93603388468	6768.762	7745.55136363636	6819.721125	6287.57206451613	4818.09032297134	5288.86279296875	4937.562438	4894.28442382812	4880.33784586589	4486.03948102679	6624.88433285417	7129.065375	3578.14491428571	6371.03565732894	7021.1238	5577.5907	5035.88134482759	6486.17625	5840.00664353371	5895.09257142857	Val-Pro	C10H18N2O3	Organic acids and derivatives	Carboxylic acids and derivatives	HMDB0029135	NA
M216T165	216.195348293973	2.75095833333333	7662.13673684211	10190.8652413793	8263.75500000002	7219.73977272728	7128.14333333332	7504.86181818182	6778.28418181819	7620.35797752809	8158.86872727273	8015.73381818182	7429.27428571429	6644.01888	7531.13095238094	7382.5815	8180.15790697674	7364.5866	6748.49513636363	6602.83870270271	8573.63159090909	7505.41786363636	7069.71420689654	6748.14382352941	.gamma.-Dodecalactone	C12H22O2	-	-	NA	NA
M217T66	217.117763467142	1.10823333333333	8966.412	8075.12125	8733.83555555556	6570.23355555555	5471.67857142856	5752.350313	5976.6349787234	6242.35919999999	5327.4923	5896.992	5296.61126315789	5249.819	5913.8172	3979.23166666667	5303.47200000001	7624.97842857143	4050.51066666666	4992.30333333333	8462.612344	5432.10593749999	5072.54399999999	6012.76436842105	Thr-Pro	C9H16N2O4	Organic acids and derivatives	Carboxylic acids and derivatives	HMDB0029069	NA
M217T95	217.117923909535	1.59108333333333	3587.58433333333	3457.32563636364	3589.74409090909	3847.47290909091	2634.28517241379	4468.8226923077	2083.481	2948.64542857143	3197.61479603161	2550.24081818182	2767.4272	3203.83171428571	3107.04	2283.560375	2419.98141666666	2220.33	3305.08541666666	2857.38107142857	808.847272727273	3157.7626	2841.49011111111	2803.00090909092	Thr-Pro	C9H16N2O4	Organic acids and derivatives	Carboxylic acids and derivatives	HMDB0029069	NA
M217T132	217.154340375698	2.19425	16315.0697222222	19110.228	22757.9025	20150.2704285714	19436.525	18746.9893636363	26005.4146	26211.6470000001	22598.1718181818	22907.7374623656	23314.0337142857	24409.1535483871	27097.8759583333	26639.4997674418	27483.1980721649	26534.0013584906	27383.6676363636	24894.8614545455	15854.7349090909	22967.2787586207	20026.4829545455	19571.3668	Val-Val	C10H20N2O3	Organic acids and derivatives	Carboxylic acids and derivatives	HMDB0029140	NA
M218T51	218.112943977114	0.84405	9731.637	9090.627	9210.68682352941	12180.1936666667	8313.98586666666	10063.7152777778	8067.88141176471	10312.4305454546	11220.8113170732	8393.9764	10458.0117857143	11570.4509615385	15559.0907692308	14799.1757647059	14808.33628	15644.8549473684	13681.93719	16481.1796153846	10725.1368421053	9694.35105882353	9538.7704	10462.85438	Alanyl-Gamma-glutamate	C8H15N3O4	Organic acids and derivatives	Carboxylic acids and derivatives	HMDB0028701	null
M218T116	218.138201796489	1.92688333333333	46794.44048	51024.1243333333	52034.94944	56117.4624	53818.3483043478	51614.2032	76876.512	83509.4977241379	77311.888	88924.3811956522	80023.1103214286	83006.4571111111	65919.2772727273	59087.198	63670.4764285714	60076.258	64946.1993043478	54779.9808888889	45296.6069333334	58997.555027027	51984.7632	52389.30736	L-Propionylcarnitine	C10H19NO4	Lipids and lipid-like molecules	Fatty Acyls	HMDB0000824	C03017
M218T43_2	218.149202700754	0.722916666666667	7958.40145454546	8652.37213636364	8414.07327272727	9638.02636363636	9685.52836363637	8940.56739130435	9190.28030769231	7653.50145	7393.61508196721	8099.00544	7961.26228571429	8670.9882	6488.88	8076.30509090909	9844.24812	8152.6788	6646.21681818182	7525.794	8916.171	7474.96765217391	9431.9491355896	7122.38263157895	beta-Alanyl-L-lysine	C9H19N3O3	Organic acids and derivatives	Peptidomimetics	HMDB0060442	C05341
M219T55	219.097180633382	0.90995	9884.87304	14175.2426	9572.76734615385	12142.1337692308	10847.3143076923	12302.976	12211.882	10373.0368	11536.8113793103	10997.52448	10420.7267727273	11216.6828888889	11428.5745384615	10087.9225	7705.2128	11822.8345714286	10338.2075769231	11490.1188888889	8637.433	10143.40388	8474.93341791045	7817.52928	Glu-Ala	C8H14N2O5	Organic acids and derivatives	Carboxylic acids and derivatives	HMDB0003764	NA
M219T50	219.115482783971	0.8362	1451.84914285714	982.582333333333	1162.24	917.371	729.432499999999	921.335000000001	1038.08266666667	1495.34509277344	1393.79647318522	1506.90837860107	1464.22414398193	1112.625	1992.54042053223	1580.5866317749	1460.46279907227	1469.63142857143	2241.5864	1374.40636825562	893.650333333334	862.983375	974.715480804443	1657.49960327148	Glu-Ala	C8H14N2O5	Organic acids and derivatives	Carboxylic acids and derivatives	HMDB0003764	NA
M219T68	219.133359129433	1.13986666666667	13583.8734166667	14742.4214210526	14594.5003333333	14983.2612	13362.7958	21669.3766829268	18835.6359583333	18512.0986956522	17430.0043636364	18908.6318181818	21233.6739130435	19508.53925	17881.4245714286	18238.6365789474	19211.3614782609	19800.1589565217	19978.9494	17382.0433448276	16327.3125714286	16697.7229473684	17070.1056842105	22105.2084651163	Val-Thr	C9H18N2O4	Organic acids and derivatives	Carboxylic acids and derivatives	HMDB0029137	NA
M219T133	219.133591378967	2.21593333333333	53850.8205	48117.9111111111	63785.3368181819	56992.0518	53813.396	60070.5802777778	51962.7674999999	51167.5758000001	63691.5799999998	62785.5657142858	54125.1899999999	67260.8992500002	59520.0225	55076.0600000001	60355.453076923	60809.6115	66173.5303157893	58547.534952381	47025.0505263158	51069.4496000001	48009.5784000001	51078.2311249999	Ser-Ile	C9H18N2O4	Organic acids and derivatives	Carboxylic acids and derivatives	HMDB0029042	NA
M219T97	219.133762966315	1.61021666666667	8901.77776190475	8115.652	8717.78599999999	10168.6481904762	8118.23857142857	10125.5792857143	12372.0425714286	12153.31188	11871.3504	13751.2184761905	13401.6373170732	12501.6638478261	13930.373	11094.9188181818	12450.7611935484	13267.355902439	14745.1171304348	12313.1194090909	5948.98219354839	10087.896	8602.71315	10857.4712352941	Ile-Ser	C9H18N2O4	Organic acids and derivatives	Carboxylic acids and derivatives	HMDB0028916	NA
M219T260	219.173894029925	4.34029166666667	7617.91604347827	10075.52	8245.53981818179	11644.54266	8961.37195652175	8741.13469565218	9779.52844444446	8873.53599999999	22941.4678043478	9562.21439999999	13573.5826829268	19941.2068405797	13021.084	8445.63199999996	8584.81412499999	10093.1727692308	8867.33645454545	23002.3945454546	10460.3513913044	7324.12259090908	9266.15217391302	8582.79704545456	Isohumbertiol	C15H22O	Lipids and lipid-like molecules	Prenol lipids	HMDB0040686	null
M219T220	219.173895857933	3.666125	10376.8629545455	9914.83436363637	9085.28352380952	10995.5536363636	10476.2174545455	9949.69647619048	10887.75336	11065.9338	11694.09136	21443.5980273973	11622.0588	19614.0811666667	13785.659027027	10207.2451428572	10500.0948	14106.24	11050.5918181818	11208.43008	11877.7575	9635.66890909091	10808.156	10002.2401818182	Zerumbone	C15H22O	Lipids and lipid-like molecules	Prenol lipids	HMDB0036667	C20262
M219T251	219.194791535348	4.18836666666667	4045.88264973958	573.35895652174	522.87619047619	634.473	529.74066666667	4182.6883102417	3970.51923571135	644.762437499997	455.463529411764	499.756774193548	4147.49058050858	613.777	702.808499999999	685.213414634147	1189.65151851852	3905.21757417567	609.149812499999	411.281	752.350476190477	3950.45571027483	675.976799999999	317.080384615384	Isohumbertiol	C15H22O	Lipids and lipid-like molecules	Prenol lipids	HMDB0040686	null
M220T133_1	220.117505535392	2.22455833333333	9559.46446153845	8360.62499999998	10373.5352727273	10618.5718	12481.4475789474	12657.6583529412	12334.3342	15760.8770526316	17745.1761538462	18718.1244444444	14484.9434736842	17477.7633333334	9198.92000000001	10991.7866	12371.247	12257.39	12684.9408	11016.0138	9931.61400000001	10965.1081	10572.6553333333	11542.96	Pantothenic acid	C9H17NO5	Organic acids and derivatives	Carboxylic acids and derivatives	HMDB0000210	C00864
M220T161	220.130472596291	2.68788333333333	2361.28568181818	2602.21866666667	2382.84177272728	2690.05854545454	2557.13392857143	2368.954	2567.14920454545	2631.18147368421	2704.634156	2997.63342372881	2789.97333333333	3006.861	2633.30478260869	2205.74136363636	2743.05543076923	2742.995	2510.0064	2384.96609090909	2766.63276190477	2345.3005	2451.73486363636	2319.52665	Ritalinic acid	C13H17NO2	Organic nitrogen compounds	Organonitrogen compounds	HMDB0042008	NA
M220T133_2	220.136840816701	2.21611666666667	5580.82276923076	5846.37336585366	7395.80025	7200.7068	5829.40194117647	6865.74816666667	7156.89142857141	4340.75657142857	7522.21515	7548.66535294118	8822.71390476191	7637.3825	6726.80108333333	8019.64799999999	7980.9225	7856.8896	7959.94487500001	7475.60022727273	5767.46076923078	5829.66673170732	6220.37933333334	6898.81236363636	Pantothenic acid	C9H17NO5	Organic acids and derivatives	Carboxylic acids and derivatives	HMDB0000210	C00864
M221T99	221.094807286512	1.6457	3243.072	3847.2	4879.52220689655	3312.69888888889	4219.005656	3063.00227272727	5021.0928	4697.369813	5335.06324999999	5404.17919999999	5904.49618181818	4003.69894736843	4759.06663636364	5007.8985	5239.8	5844.21830769231	4900.212	5134.12315789474	4920.46438356164	3893.44783333333	3315.880125	2860.09227777778	Val-Cys	C8H16N2O3S	Organic acids and derivatives	Carboxylic acids and derivatives	HMDB0029124	NA
M223T283	223.096287469445	4.71028333333333	6198.2478292714	6501.6963690396	6870.55326246179	6853.48673913045	9803.96900000002	8034.39666666669	6198.43159853179	6612.19596745418	7572.96129629632	7277.24878571431	14436.5959322034	6285.10015384615	7453.3943870968	6435.58051391602	8459.05993548386	6544.19038508489	6698.34375000003	6549.35181299845	6355.21516666665	5737.14389165243	6834.2275	5516.64895833335	Diethyl phthalic acid	C12H14O4	Benzenoids	Benzene and substituted derivatives	HMDB0094660	null
M223T133	223.107269155944	2.22441666666667	22624.4079999999	24038.0481428572	24937.357	25137.7220714285	24101.4327272726	27701.99525	24406.0975384616	26561.7512727273	29080.3357894736	24451.7867857142	25782.40275	24743.1555555555	20103.8539999999	18185.965	18323.2362857143	19554.0113333333	22972.423	19766.4575454545	19130.4658461539	19288.6320909091	17873.5463636364	19158.5642857143	Gly-Phe	C11H14N2O3	Organic acids and derivatives	Carboxylic acids and derivatives	HMDB0028848	NA
M224T159	224.162854178908	2.64171666666667	545.7952	567.714888888888	444.400000000001	462.4201	603.375272727273	2011.38501654731	1727.86245897081	2035.44856262207	2463.32923487613	485.946428571429	1867.8858498966	1744.43278198242	537.3642	2075.43030106394	547.769851851852	505.425200000001	629.736	1652.90682559543	633.562565217391	422.095333333333	1779.34993864361	590.107772727272	Triethylene glycol monobutyl ether	C10H22O4	-	-	NA	NA
M224T164	224.185231462127	2.73201666666667	2254.28114285714	2907.66891304348	2757.15	2809.81210714286	3257.07759259259	2403.185	3432.06076923077	2272.86222222222	3509.92117241379	5382.76269767442	2067.15443478261	1847.706	4232.41566037735	2422.29866666667	2770.13822222222	2753.76140740741	2451.28885714286	2065.7032	3337.37948387097	4967.04286419753	1882.65926086957	1744.30136363636	Triethylene glycol monobutyl ether	C10H22O4	-	-	NA	NA
M225T140	225.109855902304	2.3327	3121.48363636364	4567.72070588236	4676.75972222223	3540.16094117647	7427.07055555557	3984.118313	4979.799	4948.93328205129	4500.25822279188	17149.2608	5287.26528	7340.12668421052	5202.46409090909	5283.82137931035	4085.00714365641	5310.0036	4413.738	4086.06466666666	5294.86334999999	5300.5176	5037.46599999999	4300.40216666666	N-Acetyl-L-phenylalanine	C11H13NO3	Organic acids and derivatives	Carboxylic acids and derivatives	HMDB0000512	C03519
M226T386	226.179908452778	6.43528333333333	41541.4125	50708.5584999999	43789.0974782608	40764.1299130434	46200.0012272729	41408.9040000001	37818.3524800001	48395.1420645162	49048.8711428571	49480.6016249999	45779.0350344828	39172.8284285714	51528.7037037035	41237.9440434782	48146.6192307691	45730.9099999999	37762.8368333333	46222.8213333333	39813.9808695652	41436.7608695651	45932.0018181818	43838.913818182	Eremopetasinorol	C13H20O2	Organooxygen compounds	Alcohols and polyols	HMDB0029668	null
M226T168	226.179827588511	2.79809166666667	29540.2942857143	35394.2310454546	28253.1145	37479.1370454545	31732.4181818182	29138.2095238096	47178.7396888888	34390.27384	35672.3389552239	35611.8565217391	31070.4258	31365.4730869565	37454.0404545455	31603.0971428572	33893.4816	33897.1735384616	34955.8923333333	36897.6406226415	43784.3845714286	36925.1601818182	30545.8960909091	33469.1063636364	Carvyl propionate	C13H20O2	Lipids and lipid-like molecules	Prenol lipids	HMDB0038047	null
M227T68	227.113528602286	1.13501666666667	260390.285617021	118997.038772727	132805.6	128952.7052	126837.2617	269464.674893617	120085.277653846	131064.975769231	125145.615111111	132943.495	127513.066153846	122241.7976	122101.839384615	129017.2755	250746.24	116094.9368	126425.066666667	110458.107692308	102519.83073913	127548.2844	251156.5255	122093.885777778	Carnosine	C9H14N4O3	Organic acids and derivatives	Peptidomimetics	HMDB0000033	C00386
M227T45	227.113632476793	0.750033333333333	472125.8872	503677.1074	517437.2203	471434.560857143	480868.252541667	521568.88	447883.47	461970.8109	452538.006	455372.5625	451498.564958333	468970.845870968	465884.635409091	437912.840173913	445749.737357143	446338.8155	460353.597181818	451506.0908	586379.007947368	470536.924666667	475409.0279	464435.796	L-Carnosine	C9H14N4O3	Organic acids and derivatives	Peptidomimetics	HMDB0000033	C00386
M227T98	227.113558135715	1.63786666666667	28523.0586666667	16976.192	30118.3986774193	34385.11306	19191.1722222222	22373.0564	30230.0988487475	77850.7403636364	30835.0180285714	38365.5150476191	32900.9625	37589.7275714285	33894.4371428571	126183.27028125	31995.7016074441	34358.941974359	18218.2523809524	17137.2368	20263.2285882353	128688.30831746	14281.72	19263.4237894737	L-Carnosine	C9H14N4O3	Organic acids and derivatives	Peptidomimetics	HMDB0000033	C00386
M228T158	228.1589429	2.62803333333333	2515.45695454545	2895.1515	3300.86834210526	3247.32191304348	3515.1935	3002.32908888889	3209.52489795918	3420.66666666667	3283.61869565217	2452.269125	2673.81483870968	3608.31138461538	3477.30952380952	2579.112	3410.4948	3689.691688	4049.50922857143	2891.50037931034	4598.33841509434	2787.59181818182	2806.4745	2740.96234285714	(.+/-.)7-epi-Jasmonic acid	C12H18O3	Lipids and lipid-like molecules	Fatty Acyls	HMDB0032797	NA
M228T386	228.195502953723	6.43503333333333	139504.67652174	160982.4495	132725.660869565	127992.975652174	162382.3577	163523.376	124175.968615385	158412.095483871	150282.275225807	148231.672571429	136091.318518518	118058.8773	160055.179199999	128768.766869565	151594.883	148156.591	117505.472416667	117235.8166	127056.333173913	124252.391045454	150350.578560001	140945.515909091	Methyl (2E,6Z)-dodecadienoate	C13H22O2	Lipids and lipid-like molecules	Fatty Acyls	HMDB0031014	null
M228T184	228.195721418548	3.06086666666667	430208.02473913	482222.655521739	516687.317608695	488010.689217391	461981.053565217	451293.924782608	432842.941269231	431793.663407407	421625.704	419832.346153846	400262.847115384	420435.256153846	443324.915076923	481525.131913044	470291.671384616	443843.395333334	468262.192521738	390019.316692308	549099.314260869	414110.852272727	443945.33726087	410322.687272727	Methyl (2E,6Z)-dodecadienoate	C13H22O2	Lipids and lipid-like molecules	Fatty Acyls	HMDB0031014	null
M228T288	228.231837469234	4.8036	21663.8367272727	23693.7332727272	23702.2939047619	24155.254909091	24615.648	24282.8331428571	19139.1662307692	16810.7095384615	16464.5115384615	19521.7899130434	17014.1292424243	16454.01216	19041.6527307692	16233.804	16509.0395151516	16264.10016	18513.5233181818	16399.82248	21729.4754545454	18126.654090909	19655.260909091	20088.2916666667	(Z,E)-Tetradeca-9,12-dienol	C14H26O	-	-	NA	NA
M229T134_2	229.154559299687	2.23815	146341.896647059	143973.2762	136627.1422	142941.3275	140660.5415	137849.220578947	116825.380571429	122212.752	121884.050526315	121569.274526316	115968.244444445	120741.9533	139435.58	129518.7123	148719.260045455	141064.982952381	134195.028882353	127908.310666667	113023.916076923	123757.626428571	118919.428235294	123241.0809	Ile-Pro	C11H20N2O3	Organic acids and derivatives	Carboxylic acids and derivatives	HMDB0011174	NA
M229T68	229.15424141017	1.12908333333333	49330.5535714286	48718.2960000001	44819.4967204301	48113.99488	48750.3076	45680.85188	78211.6848214286	89399.7931818181	82910.9094	74854.1449130435	82082.17936	82131.6373333333	74285.3903333333	74054.0036363637	71697.0390404041	68227.1349010989	68308.0232727273	62008.2396168224	70374.2322631579	65970.0042222222	70224.7071428571	62699.035	Isoleucylproline	C11H20N2O3	Organic acids and derivatives	Carboxylic acids and derivatives	HMDB0011174	null
M229T97	229.154350756062	1.62035	46209.08325	52267.79025	43804.7701449275	47940.4168815789	42688.9402278481	50819.6864482759	75421.0169999999	86555.0656486486	79645.1201142857	85616.7535161291	86084.0940882353	83056.5755675676	72501.2129032258	76250.2565517241	71046.7625	73675.8393421053	76387.3194594595	64862.3851764706	5820.36123809524	62948.0131578947	61042.6452	56976.744	Isoleucylproline	C11H20N2O3	Organic acids and derivatives	Carboxylic acids and derivatives	HMDB0011174	null
M230T58	230.11295946935	0.969125	3553.52	5144.88193333334	5194.56066666667	6698.58933333333	5605.60288235294	4891.0365	6743.7045	6956.44792	6576.49777777778	6140.44875	6619.21361538462	6145.79711538462	5880.60580952381	5050.507	6810.8175	6791.59923076923	5124.24423529411	4901.24772222222	6316.96153846154	6097.88293333334	4796.024	5323.92653846154	Asn-Pro	C9H15N3O4	Organic acids and derivatives	Carboxylic acids and derivatives	HMDB0028739	NA
M231T55	231.096805622492	0.913408333333333	11832.0078947368	12527.5942857143	13714.5422413793	11757.78	11681.1284210526	12380.3071428571	10409.0184	13280.0815483871	9311.21385714286	12547.2645	10879.64	10317.9677368421	11326.7952	11891.2365	15351.1817142857	11054.0106666667	10084.9214117647	9150.05835	7347.646125	12120.9522608696	9633.612	11045.2203030303	Pro-Asp	C9H14N2O5	Organic acids and derivatives	Carboxylic acids and derivatives	HMDB0029013	NA
M231T137	231.170037748314	2.27931666666667	107988.698529412	111638.966833333	116178.6769	120346.861764706	122582.756444444	134332.081263158	307136.1104	304871.616640001	266583.883454546	277834.3618	271506.6143	280434.1084	324966.048956521	300962.8725	311804.8048	285596.497	314235.171526316	281035.407315789	218786.384347826	213034.824	215371.818416667	193913.967157895	Val-Ile	C11H22N2O3	Organic acids and derivatives	Carboxylic acids and derivatives	HMDB0029130	NA
M232T56	232.128461988711	0.940625	10537.6340454545	13068.055	12037.7	12361.2417391304	12244.9625217391	11911.6449545455	14911.1254651163	16331.299754386	11419.9982307692	10214.2913188406	16931.6784	14274.6283953488	13148.5568461538	12679.5044571429	13376.1287142857	13400.6594782609	10900.5665454545	15310.6247272727	10558.4248461538	11130.8816956522	11024.5453043478	12919.2272058824	Val-Asn	C9H17N3O4	Organic acids and derivatives	Carboxylic acids and derivatives	HMDB0029122	NA
M232T130	232.136761466848	2.16605	9604.395	8954.48773333333	8460.14914285715	8934.17600000001	8362.98235294117	8829.36599999999	7721.33584	7996.62577777779	7350.70710000001	7988.62775510204	7391.786	7719.166	4572.12857142857	4238.88290909091	4265.11082352941	4644.06920719147	4100.78500000001	4520.309313	3902.7008	6853.44750000001	6646.38870588236	6381.63555555556	Isobutyryl-L-carnitine	C11H21NO4	Lipids and lipid-like molecules	Fatty Acyls	HMDB0000736	NA
M232T135	232.153985641843	2.24685	304503.114222222	341923.778624999	300098.786647058	319679.594588235	316409.094	310816.736	124113.664142857	119563.864615385	110663.837277778	113487.338181818	121379.0705	111528.244285714	112923.242	107099.541764706	125359.017230769	123251.751	115297.0734	102601.158545455	176883.841666667	196124.512499999	190703.116	188481.741529412	Isobutyryl-L-carnitine	C11H21NO4	Lipids and lipid-like molecules	Fatty Acyls	HMDB0000736	NA
M232T137	232.173361002615	2.28258333333333	10463.862	11254.345627907	11138.7212075472	9373.98677419354	7602.007063	15720.6735	33436.9440000001	40029.7258695652	31885.7727580645	33673.3549999999	36119.1993571428	29136.375	37524.3293333335	35745.7761818182	35940.5667441861	36279.896076923	38205.0875555557	36088.6570212766	24808.4735555555	23792.695	24762.37794	24986.3798888889	Isobutyryl-L-carnitine	C11H21NO4	Lipids and lipid-like molecules	Fatty Acyls	HMDB0000736	NA
M233T60	233.112863638325	1.00503333333333	15981.7996153846	18908.7492352941	15738.0567894737	17499.7339444444	17532.7133571429	19196.0791578947	24828.296372093	20757.0783333333	19540.7826086956	19680.492	20216.576	19401.3576521739	18613.5986666667	21830.8483076923	21386.5491724138	20788.4857142857	19565.9528	16573.6425789474	19364.2237058823	19442.348	17317.3832	15215.7352941177	Val-Asp	C9H16N2O5	Organic acids and derivatives	Carboxylic acids and derivatives	HMDB0029123	NA
M233T105	233.112850069355	1.75528333333333	5368.41904761905	5007.07947826087	5839.7625	5553.49520833333	5237.69166666667	6075.509	4510.91410714285	4382.07055555555	4972.414	5131.27433333333	5401.490875	3921.5294	4302.86796296296	4752.878625	7663.30815789474	4123.60258333333	4587.42817391305	3901.04	5057.74466666667	5453.2296	4021.55966666667	4933.614	Asp-Val	C9H16N2O5	Organic acids and derivatives	Carboxylic acids and derivatives	HMDB0028766	NA
M233T56	233.133852277526	0.93655	1524.21657142857	1500.74523076923	8870.33979034424	7445.5832009749	829.066571428571	525.802666666667	1645.1084	2496.65142857143	1814.7432	1896.297375	13857.4500465393	993.867545454546	11978.9835225886	2086.40541176471	2131.76666666667	10279.9031757355	8698.50740280151	10358.8301315308	1130.791	1971.1755	10282.6022074773	1695.778875	Val-Asp	C9H16N2O5	Organic acids and derivatives	Carboxylic acids and derivatives	HMDB0029123	NA
M233T69	233.148997677995	1.14893333333333	3959.7076	4298.582	4981.46986666667	5002.471	4334.39636363637	4799.2256	5912.15823529412	7100.68632	5927.51999999999	4546.11025	6663.050625	6835.86150000001	7515.13470000001	6004.70192307693	6173.436063	7034.15911764705	6855.9972	6257.11817647059	6106.31866666667	5771.992125	7147.0035	4875.27954545455	Ile-Thr	C10H20N2O4	Organic acids and derivatives	Carboxylic acids and derivatives	HMDB0028917	NA
M233T100	233.149028816231	1.66208333333333	3246.892	9670.26245117188	4330.40066666667	5966.68016666667	3475.27925	9223.66886015861	7540.25830555556	5142.09565909091	4622.86043243243	6950.50821212121	5976.912	8463.71663037469	8182.65486666667	7078.74636363636	8204.64916666666	6017.30756578948	3414.04775	4938.80542682927	4559.05120689655	4806.208781	4829.58347368421	4070.244313	Ile-Thr	C10H20N2O4	Organic acids and derivatives	Carboxylic acids and derivatives	HMDB0028917	NA
M234T50	234.107524321993	0.833925	2493.7605	4004.48871428572	4040.92870588235	3164.2896	3158.2218	3565.3934117647	2517.775	3801.86947368421	2866.68042857143	3223.78855	4064.80757142857	3670.1025	3571.081	3608.328	4313.59	5266.69941666667	4730.60955047607	2979.49723076923	3342.12726315789	4297.338	3807.12847058823	4515.01023809524	Gln-Ser	C8H15N3O5	Organic acids and derivatives	Carboxylic acids and derivatives	HMDB0028806	NA
M234T60_2	234.11552676408	0.99715	2144.1901228163	2232.85883333334	2357.50666666667	2819.57155555555	2694.5325	2533.01466666667	2501.81433333333	2238.1515	2514.40799649556	1966.87464285714	2434.88396245783	3423.53249867757	1782.79233333333	2754.51654545454	3211.42126666667	2717.85679664612	4116.28048780488	2243.31994444444	913.139999999998	2974.88898676092	2126.96977777778	2839.9351755778	Gln-Ser	C8H15N3O5	Organic acids and derivatives	Carboxylic acids and derivatives	HMDB0028806	NA
M234T168	234.146068459205	2.8063	13183.2459310345	14300.3662272728	11752.1495	13700.2263636364	13036.6051363636	12498.0663888889	17306.4117692308	16419.46615	14196.4115744681	12186.0238461539	13988.9145454545	11408.2362	11953.0058461538	11565.213	15385.6600434783	15111.9119622642	12539.2298181818	13972.79356	15229.5382727273	14540.2173913043	12463.416	12897.7284090909	Metolachlor morpholinone	C14H19NO2	-	-	NA	NA
M234T43	234.144392903191	0.717983333333333	5792.795	7205.74036363636	6354.65142857143	7000.22277272727	6408.48545454545	7177.2257368421	6863.43876923077	6753.4875	6979.29692307692	6075.34272	6621.25	8652.3717368421	6722.8065	6895.70826086957	7221.46295238095	5714.66013043478	5820.6512	7151.80015	4910.22416417911	5889.14836363636	5691.49964705883	6196.23111111111	Ser-Lys	C9H19N3O4	Organic acids and derivatives	Carboxylic acids and derivatives	HMDB0029044	NA
M235T133	235.109773508864	2.21181666666667	1934.309625	1952.80246153846	3181.50609230769	1852.1797948718	2681.03671029898	3169.58628571429	2969.28896	2245.76640909091	3027.235	3212.07428571429	2688.01596491228	2832.16516666667	3393.87025	2576.84295652174	3033.1255	2701.65748275862	2428.39661538462	2739.04283333333	2814.39818181818	1826.44736842105	3064.73808695653	2383.0616	Ile-Cys	C9H18N2O3S	Organic acids and derivatives	Carboxylic acids and derivatives	HMDB0028904	NA
M235T260	235.169015674016	4.33426666666667	16241.138	18335.3796818182	16656.2198181818	18779.3876363636	20410.4257714285	17379.6381818181	19345.5990384615	17529.18	21407.86931	20823.78656	20221.4408846154	19014.52644	17481.77116	17215.2901818181	16998.02104	21187.6852105263	17683.1272727272	17593.87392	24905.9326363636	14811.6544761905	18130.1541818182	16041.2011428572	Zerumbone oxide	C15H22O2	Organic oxygen compounds	Organooxygen compounds	HMDB0036466	null
M237T135	237.123013649487	2.248925	10087.7469	12097.0390666667	8873.13933333335	10065.51668	10846.52038	10573.2456923077	15003.9047407407	15415.8217142857	14128.037	15565.8777777778	14110.5438095238	14532.1836610169	15091.0731851852	15217.0858	15075.393	15568.5926666667	16147.9539	14647.3813333333	11737.38	9634.81559090909	12899.7187916666	12553.55613	Phe-Ala	C12H16N2O3	Organic acids and derivatives	Carboxylic acids and derivatives	HMDB0028988	NA
M237T259	237.184453209518	4.32201666666667	7109.79570967741	7365.89082142858	6774.40862068965	7079.73919999999	7539.65206810736	7018.01715384616	12424.2621904762	6862.80903225807	10387.144640625	10929.45	7672.24748387095	6322.24575	9945.85288235295	7481.195313	7044.68470588235	7342.55858064518	7493.02528135238	6638.66622161865	13217.8477752809	6785.35650000001	6865.89206896551	7351.038094	3-Hydroxy-1,10-bisaboladien-9-one	C15H24O2	Lipids and lipid-like molecules	Prenol lipids	HMDB0034722	null
M237T227	237.184539660238	3.78811666666667	9698.05242253521	10087.6756521739	9184.64184615385	4460.71669565218	4323.29313043478	5204.00392723083	4991.434	5147.70052608367	5024.24301042228	5113.16666666666	5840.47552941177	9334.52015384616	6337.96562790698	5290.13652467728	4832.99517241379	4905.37362962964	5394.52204284668	6123.02213513514	5432.98	4269.60038461539	6778.05609756098	5006.96092174899	(4S)-Dihydrocurcumenone	C15H24O2	Lipids and lipid-like molecules	Prenol lipids	HMDB0033083	null
M237T347	237.220725605463	5.77855	3428.99561538465	6040.30989473685	9240.28564102564	8409.0134	7284.88528571425	9823.4566666667	6645.34346701882	5685.23066666668	5335.80588235294	5895.56251282051	5619.36354838711	4936.15904761904	6952.1004	4992.18872727272	6031.17142857143	8089.62511111111	6995.69813793103	6716.09150000001	7207.46833333335	4963.58199999999	7098.71518750002	5689.73999999999	3-(5,6,6-Trimethylbicyclo[2.2.1]hept-1-yl)cyclohexanol	C16H28O	Lipids and lipid-like molecules	Prenol lipids	HMDB0031851	null
M239T161	239.08860723386	2.68433333333333	5598.70166037736	3236.15282608696	3785.452531	9516.22189830509	6130.53216071429	5230.60347540983	4901.7026440678	3483.74250000001	4871.63267441861	4682.11659090909	5403.01329476493	4314.37186666667	4297.83645945946	4942.06024703979	4367.24013157894	6726.22721428571	2836.48886956522	5699.593766	2997.8555	7288.55241935484	2612.5594	2466.5355	Dexmedetomidine	C13H16N2	Benzenoids	Benzene and substituted derivatives	HMDB0014771	C07450
M239T124	239.102503099214	2.07488333333333	5236.76202941177	4506.66144	4642.06688	4931.90962962963	4613.094	5273.83959493671	5718.19134521484	4820.52707142858	4653.42407407408	6872.32347887324	5043.93535714286	4520.12067857143	3407.2882962963	3008.75986956522	2898.62187804878	3531.473	3309.899	3596.35738888889	1674.68988235294	3546.37383333334	3812.25525	3806.23316666666	Gly-Tyr	C11H14N2O4	Organic acids and derivatives	Carboxylic acids and derivatives	NA	NA
M239T103	239.10242969114	1.71648333333333	2541.33792525071	3753.85650847458	3526.28165217391	3393.30213953489	2492.33194736842	3329.25043478261	2665.09816216216	2194.65156	4002.96451612903	2969.64222137451	2279.3826	2131.53	2767.92189473684	1595.0484	2716.16531626383	3157.06452173913	2929.94139130435	2187.61485257356	4590.82643478261	2239.01176470588	1935.0492173913	2683.2072173913	Tyr-Gly	C11H14N2O4	Organic acids and derivatives	Carboxylic acids and derivatives	NA	NA
M239T360	239.236140396492	6.00818333333333	2123.53827272728	3091.36234630238	1889.21577777778	1600.82030769231	2909.10899999997	2031.36775	4008.8659	2039.62738461539	3154.12517647059	2452.18172727273	2188.67025	2397.18116666668	4607.2152037037	2229.367	4906.224	2602.92915999999	1872.71324999999	2442.13099999999	3192.9975	2702.99333333332	2632.59810000001	1673.88840000002	Muscone	C16H30O	Organooxygen compounds	Carbonyl compounds	HMDB0034181	NA
M240T185	240.195337768832	3.08965	4417.49664285714	3429.27880952381	7391.29452727273	3227.8984137931	3698.9566	3660.67523809524	4609.7835	3922.51847999999	6619.11804545454	3911.97456	4613.55576	3122.09857142857	5165.63134883721	3609.30909090909	3927.4675	4471.17833333333	3645.12866666666	5671.11684782609	4861.69090909091	3526.59961904762	3299.76114285714	3582.917	Rishitin	C14H22O2	Organooxygen compounds	Alcohols and polyols	HMDB0035593	C09715
M241T42_2	241.110345891665	0.693216666666667	195.714	585.522968292236	230.3496	421.082153846154	853.698740277972	511.299718475342	4471.82582244873	305.871058654785	256.048666666667	314.372777777778	342.527893066406	6956.60424804688	528.688444444445	470.082142857143	656.619158935547	510.231	368.6304	382.251333333334	588.2188	1065.77161331177	357.231093406677	340.55	Anserine	C10H16N4O3	Organic acids and derivatives	Peptidomimetics	HMDB0000194	C01262
M241T46	241.129301852312	0.7627	509051.9028	535435.314083333	572827.3012	541376.760307692	521706.147923077	581283.09	689977.315448276	735781.161142858	740031.258928571	716681.331793103	707122.942321428	731687.194241379	739389.177703704	703003.679769231	720074.39062069	719807.502965517	745447.107692308	708903.701862069	879356.585739131	663343.043	656395.466807692	640093.755	Anserine	C10H16N4O3	Organic acids and derivatives	Peptidomimetics	HMDB0000194	C01262
M241T69_1	241.129299469852	1.142625	133130.300416667	146589.9348	141125.3226	265808.015555555	280746.600468085	137197.149913043	202221.437777778	387431.250066667	213739.202068966	221100.193928572	395703.442521739	204957.924685342	201194.338461538	188819.455	201213.61	217594.104	216194.481769231	194220.1723	139575.3406	158833.612782609	181800.612	147919.818666667	Anserine	C10H16N4O3	Organic acids and derivatives	Peptidomimetics	HMDB0000194	C01262
M241T98	241.129200284885	1.63186666666667	87572.6226105263	45138.9865	43845.5107575758	40927.2948	42894.8483823529	45039.0755294118	56750.0748	67484.9173333333	57396.42956	62598.4779411765	62184.5709375001	250897.028713178	72880.6676190476	58137.48719	68472.2372368421	64675.0985	35117.9565789473	55901.929	33321.0112	44987.6688387097	216042.821021739	46132.5672058823	L-Anserine	C10H16N4O3	Organic acids and derivatives	Peptidomimetics	HMDB0000194	C01262
M241T100	241.154206299796	1.66951666666667	3879.53375609756	4072.61063414634	3899.2127027027	4214.61386842105	4378.97223529412	2654.80272972973	4909.66714285714	5412.52683333333	5499.12435135135	5822.37545945946	4627.38781818181	5361.38666071429	5041.707	1988.54933333333	4747.26954545454	4539.72995918367	5457.74666666667	2592.6275	2693.79883606557	2991.69391304347	1894.06857142857	2885.90477777778	L-Anserine	C10H16N4O3	Organic acids and derivatives	Peptidomimetics	HMDB0000194	C01262
M241T69_2	241.154332932303	1.15745	2284.918	1742.661	1762.03412628174	3132.15	2229.684625	1818.27064285714	2104.3825378418	2533.87285714286	2074.75269230769	2834.35636363636	1792.33275193434	2392.3135141226	2804.67276139693	1347.72857142857	2049.70886675517	2054.42577616374	1968.00960055265	1974.098	2754.33557142857	991.881000000001	2703.46981818182	2770.54527282715	Anserine	C10H16N4O3	Organic acids and derivatives	Peptidomimetics	HMDB0000194	C01262
M242T195	242.211258880295	3.24296666666667	5478.08828571428	5213.9621904762	5263.20209090909	5379.35914285714	8864.08137931034	8685.1014	4921.86316000001	5171.34375	4717.0464	5139.78708	4721.40116	6288.14728301887	7166.2386440678	4682.87580952381	4700.510625	4466.33165217391	5394.51666666666	4577.55625	6626.5041904762	7109.79665454546	4754.23457142857	4706.75133333333	Ethyl (2E,6Z)-dodecadienoate	C14H24O2	Lipids and lipid-like molecules	Fatty Acyls	HMDB0031015	null
M244T57	244.092154733421	0.942716666666667	4152.64581818182	2848.96	6803.08388888889	6058.17878787879	6521.02918918919	5434.29553333333	4126.63062745098	2208.71917647059	2819.6638	2905.38204545455	2707.0372	2401.66071428572	6519.81866666667	5365.06966666667	2893.31525	3278.56412	3989.9516	4759.97244444445	3252.72285714286	4453.98026666667	2662.53865	4843.28314285714	Cytidine	C9H13N3O5	Nucleosides, nucleotides, and analogues	Pyrimidine nucleosides	HMDB0000089	C00475
M244T386	244.190546526253	6.44165	56836.4809090909	76231.3914999998	62386.9529545452	55565.1140869565	63741.42	56011.8540909093	50488.5078461541	55681.5663599998	48809.5891200001	58554.0685714286	53938.8053846154	49516.9873333333	70406.8319999997	53902.4226666665	66114.3503846152	53476.0530769233	49649.3896666668	57062.6900714284	52974.7601304349	56984.4530434783	55516.4734090909	59505.521590909	Methyl dihydrojasmonate	C13H22O3	Lipids and lipid-like molecules	Fatty Acyls	HMDB0031740	null
M244T168	244.190307056174	2.80048333333333	26294.4523636364	31595.6207142857	25379.8195	31253.6993181818	28392.5290909091	26110.5	40191.0337111111	31421.72644	28655.61219	31105.9982985075	34764.2441791045	27981.2390869565	35651.8002808989	27296.94	30056.8798709678	29549.3372307693	30007.0130952381	33517.1305074627	37036.546	32521.7712272728	26030.6885454546	29271.9381818182	Methyl dihydrojasmonate	C13H22O3	Lipids and lipid-like molecules	Fatty Acyls	HMDB0031740	null
M244T160_1	244.205711254476	2.66461666666667	1281.742	1436.59285714286	2366.45947265625	1250.57923076923	1381.54816666667	1365.41084210526	1585.51951515152	1339.1604	1249.43906666667	1382.94666666667	1531.67104347826	2386.52520073785	2382.47892591688	1244.84727272727	1516.0561	1380.32931818182	1554.9255	2370.50796149759	1601.40071428571	2233.01097645479	1491.35822727273	1333.06008333333	Methyl dihydrojasmonate	C13H22O3	Lipids and lipid-like molecules	Fatty Acyls	HMDB0031740	null
M245T96	245.076350482937	1.59641666666667	2027.34276923077	1973.96153846154	1545.11169230769	2245.7546	1557.97536	2474.08757894737	1496.77714285714	1780.41107142857	1370.419875	1513.5394	1511.78968421053	1799.67142857143	1599.14295652174	1707.447375	1703.70613636364	1456.99583333333	1540.91294117647	1359.17857142857	343.213714285714	1489.1592	1299.0252631579	2367.35566666667	Uridine	C9H12N2O6	Nucleosides, nucleotides, and analogues	Pyrimidine nucleosides	HMDB0000296	C00299
M245T203	245.077918924426	3.383375	1644.05232558139	1212.22005882353	1604.94823333333	1163.52363636364	1395.46071428571	763.598533333333	836.512857142856	1277.7765	1430.07603030303	1231.76	1362.03009090909	1249.46382978723	1108.72904347826	1107.104	1038.11675	1511.60866101695	1033.3772	1495.47626666667	1406.41485714286	824.488375	1135.56463636364	1003.34	Uridine	C9H12N2O6	Nucleosides, nucleotides, and analogues	Pyrimidine nucleosides	HMDB0000296	C00299
M245T139	245.185861833738	2.31695833333333	29524.33313	34961.2066875001	26338.79794	32490.24075	30564.2223529411	27994.62313	60732.26275	59790.3871499999	53781.9220000001	56982.3901666666	57076.1129999999	53533.3633333333	67441.6031249999	67590.6000000001	66122.6085	65232.4976470587	67798.4413749999	61397.0930555556	47359.5977647059	49469.3493000001	46850.109	43970.20925	Isoleucyl-Leucine	C12H24N2O3	Organic acids and derivatives	Carboxylic acids and derivatives	HMDB0028911	null
M246T67	246.144645717396	1.11201666666667	15546.1209230769	16513.633631579	19529.0121785714	15781.5154285714	15603.4002857143	18042.313	34643.1652682927	23890.275483871	32081.114	19460.188	33084.8367073171	19619.47225	39237.4690909091	20001.4463	33546.2866666667	37372.9424444444	26996.5256153846	28424.48288	23938.7449677419	28841.3200263158	17209.1436	19120.6857419355	Isoleucyl-Asparagine	C10H19N3O4	Organic acids and derivatives	Carboxylic acids and derivatives	HMDB0028902	null
M246T139_1	246.169878738742	2.317675	16287.77775	17554.2615	17352.17831	18600.1740909091	18372.8325	16413.4186363636	29333.6377288136	29567.508	26885.3494	29425.6699999999	28468.8352631579	26157.7942352941	39854.6320434782	37459.6608000001	39990.0255294117	35707.6489411764	38418.2554285714	36475.0374705883	26970.40225	24343.2080526316	27531.0144545455	24988.605882353	Acylcarnitine 5:0	C12H24NO4	Lipids and lipid-like molecules	Fatty Acyls	HMDB00378;HMDB00688;HMDB13128;HMDB41993	C02301
M246T139_2	246.188875148693	2.31818333333333	4207.07354838709	4514.13942857142	17497.9444469105	4056.30933333333	4424.38071428573	4803.45749999999	8725.34486486487	8774.19272727271	8057.10588235296	8232.4472727273	7932.23337777778	7915.33600000001	4683.96722222222	9177.57699999997	9644.29391666668	9291.2372222222	4935.36272727272	9784.14300000001	4961.50815384615	7158.87733333334	6381.82125000003	6144.33719999998	Acylcarnitine 5:0	C12H24NO4	Lipids and lipid-like molecules	Fatty Acyls	HMDB00378;HMDB00688;HMDB13128;HMDB41993	C02301
M247T131	247.110561576571	2.17528333333333	4372.46660869565	4464.44166666667	4355.83211538461	4017.66160869566	4307.03344	3956.67592592593	4020.92163636364	4253.51047368421	4563.50445833333	3286.29759183673	4692.98565517242	3953.0775	4422.2277962963	4941.426375	3824.20292156863	4805.67828571429	5350.67352238806	69829.8506144862	1537.73738461538	4827.167	4182.03133333334	3632.49793548387	Aspartyl-Leucine	C10H18N2O5	Organic acids and derivatives	Carboxylic acids and derivatives	HMDB0028757	null
M247T134	247.128840970491	2.23811666666667	85900.7797142859	90771.2887727272	81868.7554285714	92340.7294000001	87782.738235294	90655.226409091	76533.0332799999	83168.2824545455	90698.2032857142	79266.5966666665	75417.7694736842	83100.3479166667	70951.0305789474	69200.2489444445	81733.3073913044	82255.1729999999	70624.5973333332	66441.4114871795	67613.5918181819	82634.7940263158	70736.796	82302.7492631577	Aspartyl-Leucine	C10H18N2O5	Organic acids and derivatives	Carboxylic acids and derivatives	HMDB0028757	null
M248T44	248.160038371238	0.727116666666667	3759.01454545454	3806.66536363636	3388.0362	3673.73352941176	3963.78	3338.09544444444	1913.26066666667	3089.32676470588	2891.69825	2929.62681818182	3191.76884210526	3200.3475	2844.28988235294	2977.59578947368	3325.7632	3357.18647826087	2774.32894736842	3350.119	3712.828	2721.71228571429	2922.9926	3420.90171428572	Thr-Lys	C10H21N3O4	Organic acids and derivatives	Carboxylic acids and derivatives	HMDB0029066	NA
M249T53	249.155250425653	0.887275	37432.6615	45059.84	46164.7022727273	40527.9247391304	47667.5691428572	44385.905945946	41362.891826087	37380.111	42806.8014545455	43438.3663043478	43785.534	38871.4367	44359.8342857143	44982.3696842105	41787.9046956522	40267.9756666667	40909.5625263158	44116.733	49497.0128	36254.2646190476	41790.1577142857	38888.2253333333	Asparaginyl-Valine	C9H17N3O4	Organic acids and derivatives	Carboxylic acids and derivatives	HMDB0028744	null
M250T168	250.119421465339	2.8063	603.325210526315	653.904375000001	485.823333333333	469.859999999998	662.515199999999	451.805	818.749652638155	632.559352941177	644.2254	588.140434782609	719.031906976744	807.049377049181	769.360458333333	731.282857142857	576.738588235294	949.776851851852	584.561999999999	890.905232558139	712.118666666667	525.805499999998	468.507428571428	686.01	4-Coumaroylcholine	C14H20NO3	-	-	NA	NA
M250T157	250.14099408696	2.622925	2756.67555555555	2593.67271428571	2264.68440000001	2227.04180952381	3555.87375	2192.43565	2600.89520833333	2344.78654545455	2236.20108695653	3141.19048979592	2438.924	3424.56757446808	2617.14488	2206.15476190476	4121.67848888889	2375.3445	3478.64851162791	2019.18163636364	2829.08571428572	3515.23766666667	2507.54727272727	2079.1454	4-Coumaroylcholine	C14H20NO3	-	-	NA	NA
M250T388_2	250.177327238949	6.466425	78026.9715	104266.317	101126.715	91507.8918695652	115991.5072	96422.377272727	96434.9020540542	110817.522909091	97435.6216071425	103164.3783	93511.3530000002	86887.0286666666	94811.98668	92646.681166667	101195.650833333	96705.3319615382	96045.693615385	134479.078222222	63985.9293181819	71608.5109090908	109269.329	285822.060418605	O-Desmethyl-cis-tramadol	C15H23NO2	-	-	NA	NA
M250T452	250.177514356328	7.54053333333333	79213.847296296	74537.4446521739	26693.6202352943	83616.5493947369	77285.0710434782	55730.164814815	78321.408	38158.0222941177	184835.545555556	86143.6299285713	150587.517737705	77311.4890370372	70413.7637714285	50187.0729411767	98974.6650277777	62657.5179999999	77759.9230588237	55488.7824614152	175621.355535211	48269.329347826	40160.0047619048	80107.9220930234	O-Desmethyl-cis-tramadol	C15H23NO2	-	-	NA	NA
M250T184	250.177540637563	3.06104166666667	226079.366260869	265478.422291667	271966.812	265774.0388	253702.612173913	253178.4905	231283.901346154	242717.735481481	232710.159692307	235557.865384615	232507.521346153	225050.294962963	243708.466384616	255049.205666667	249159.498370371	244120.392444445	254738.264791666	225206.992346154	268867.605217391	231226.89	231090.272217391	223747.565608695	O-Desmethyl-cis-tramadol	C15H23NO2	-	-	NA	NA
M250T291	250.177414200011	4.84730833333333	21708.2005257442	63746.9584615385	16312.2289473685	22497.5748000001	22314.598	2258.35999999992	22096.16884	19889.3780909091	21152.4911999999	20277.816	28002.3084852431	35841.0880588235	1878.02766666667	20879.7320454545	24924.0683928572	19890.7785714285	21050.4522105263	16688.6232666667	20007.2546666666	18113.7905	26716.7403063093	21015.2377999999	O-Desmethyl-cis-tramadol	C15H23NO2	-	-	NA	NA
M250T480	250.17746443966	7.99371666666667	132748.771333333	117072.520755102	140275.402640625	127280.925961538	234536.313339806	142212.1731	189212.447285714	226990.0383	126439.928612903	228173.2674	120848.16	242258.735982609	141668.637714286	126498.142685185	157878.055168831	112062.7094	101804.726363636	95864.3417045456	98181.5728292684	125305.444830189	139861.7196	181026.795770115	O-Desmethyl-cis-tramadol	C15H23NO2	-	-	NA	NA
M250T191	250.200461269714	3.17998333333333	1529.36185714286	1158.01428571428	1607.86064285714	1477.706	1839.976	1811.381	1464.10731707317	1622.83482142857	1327.25078571429	1269.285	1799.028	1716.21725	2080.16147368421	1532.89414285714	1348.13475	1659.9385882353	1301.265	1470.1725	1961.53943478261	1160.664	1253.745	1439.8384	O-Desmethyl-cis-tramadol	C15H23NO2	-	-	NA	NA
M251T66_1	251.069348653815	1.09690833333333	11861.80965	12577.9868421053	10623.7857142857	15389.06028	15070.905	13566.1209444444	9510.5584736842	14216.3217391304	12900.557037037	12539.1173	12440.7319666667	11723.3271818182	13240.6184814815	10029.6368421053	10492.93696	12514.0823333333	11581.6192	11077.7272173913	15920.53216	11220.1677777778	12545.08212	10968.3841666667	.gamma.-Glu-Cys	C8H14N2O5S	Organic acids and derivatives	Carboxylic acids and derivatives	HMDB0001049	C00669
M251T112	251.10540839459	1.86976666666667	3130.7728	2636.725	4674.22895454546	2828.77866666667	2650.01584	2710.04976923077	3022.98243243243	3608.98672340426	4850.61358928571	4465.38281818182	3941.2152	2782.94476470588	2905.8	2504.00380645161	2757.97	3173.17584615385	2545.40925	3992.98651612903	617.156733333333	2381.24995121951	2465.00977777778	2391.39538461538	Thr-Met	C9H18N2O4S	Organic acids and derivatives	Carboxylic acids and derivatives	HMDB0029067	NA
M251T206	251.162501045091	3.43853333333333	2583.22666666666	3337.90339999999	2722.47166666667	4350.80987234043	2244.4	5028.70661538462	624.944499999995	3780.35935897436	4725.79994594595	7513.47270093458	5280.70548571428	4458.5764516129	3151.4064	2747.47688888889	5128.81333333334	4984.78402702703	5060.01157894736	4722.61688888889	5888.1509	3002.291	2550.78578947369	3975.70075	3,5-Di-tert-butyl-4-hydroxybenzoic acid	C15H22O3	Benzenoids	Benzene and substituted derivatives	NA	NA
M252T477	252.156804486885	7.95536666666667	8885.81925000001	25414.4385132744	9052.72806666664	19133.5887142857	24822.2440859038	24333.3698305085	23729.24736	11386.4046428571	5187.24985185186	9237.8402162162	28767.6361526717	21960.5616842105	20747.8623564356	10584.3701403509	12231.6092105263	11763.44568	10987.33125	27234.9409090909	24338.8830225564	19839.02448	26348.7384911653	5886.29831578945	N-Desmethylmirtazapine	C16H17N3	-	-	NA	NA
M252T443	252.156769862618	7.38631666666667	7967.87550000001	8937.12477777782	11863.9081463415	14812.9099615385	11012.7028277853	12046.7219459459	9627.45587666829	8197.99892307693	12186.4815789473	9481.33393554688	6414.46217391302	9749.03724193573	9633.3603515625	9151.69296774191	9729.69251612903	8479.88899999998	8034.364	7698.39804347825	8914.36580000002	8679.94938557943	10004.3720621745	9964.12166666665	Furmecyclox	C14H21NO3	-	-	NA	C18912
M253T134	253.117970255542	2.23846666666667	13075.822	16062.3795	15443.26213	14004.1532631579	15185.1838888889	21231.0724418604	24672.8172972973	23412.9342857143	16514.322826087	21360.380516129	22543.664	14067.2285714285	24209.9326451613	14950.204	21956.76	19040.6346666667	13868.30081	18063.14	14264.16688	16534.7117	20499.9333333333	17067.8333	Phe-Ser	C12H16N2O4	Organic acids and derivatives	Carboxylic acids and derivatives	HMDB0029004	NA
M253T69	253.11680154643	1.14955833333333	2189.08746153846	2491.641	2007.834	2092.81578947368	1858.264	2166.16746666667	3819.25229116587	3145.13315	1813.9785	3014.97	2186.08386206897	2450.94272727273	3092.632	3324.52974591936	2842.85733904157	1869.34892307692	2043.37714285714	1790.3664	5044.6768	2788.66477379432	2576.4157826087	2655.66216326531	Ala-Tyr	C12H16N2O4	Organic acids and derivatives	Carboxylic acids and derivatives	HMDB0028699	NA
M253T104	253.117998471574	1.7391	3853.13255	3966.089813	3313.5432	3433.81845454546	2985.76323529412	3476.21633333333	4135.34443636364	3831.24881216196	3211.97044444445	3860.28685714286	3340.10925925926	3120.2452173913	4272.48888888889	3451.34860869565	3854.72714814815	3807.077	5029.222275	4349.43070370371	1108.38392307692	3057.8807368421	2868.95677777778	3068.262	Tyr-Ala	C12H16N2O4	Organic acids and derivatives	Carboxylic acids and derivatives	HMDB0029098	NA
M254T197	254.211210607622	3.28223333333333	6612.15995588235	3354.11127999999	3439.77528	3484.68569565217	3731.74966666667	3267.78816	3317.2553076923	3517.39610714286	3475.17355555556	3306.4265	3392.49750000001	2840.78874074074	3601.69553571429	3230.04441666667	3318.18466666666	3099.47	3750.21461538462	3066.90615384615	4472.14907407407	2785.00745454546	3379.3535	3230.65826086956	3-Hydroxy-1,10-bisaboladien-9-one	C15H24O2	Lipids and lipid-like molecules	Prenol lipids	HMDB0034722	null
M255T49	255.144719992089	0.817166666666667	7001.18657142857	8723.06944444445	15857.9770697674	15779.0991395349	12828.0108444444	14743.0164705882	17696.7895909091	11114.493	12341.5509333333	12551.1536666667	12252.7048695652	20933.1162244898	11667.2059	20602.5018333333	13303.5890909091	12974.98125	20499.4029166667	20355.9506734694	10986.2238461538	15098.9723684211	23664.57874	20708.1907368421	Val-His	C11H18N4O3	Organic acids and derivatives	Carboxylic acids and derivatives	HMDB0029129	NA
M255T347	255.231787340376	5.77858333333333	6776.0178571429	11678.1196969697	7139.32885714283	11418.1636086956	13843.1501470588	8628.73095454543	8689.96474074074	8736.56032653062	7690.86102857141	6395.88800000002	9015.29072093024	6730.48403846153	9662.32950000001	9458.86729411765	9205.89617647058	9517.23360000004	10383.2914137931	9957.67585714284	9638.39793750001	4556.78170588236	7271.06690476188	7556.712	Palmitelaidic acid	C16H30O2	Lipids and lipid-like molecules	Fatty Acyls	HMDB0012328	NA
M256T209	256.226990738734	3.4804	18526.6999565217	19709.70138	19826.5402173913	18541.509	19434.8463043478	17964.0880434782	17971.5723333333	16971.3683333333	17668.42	17730.5867777778	18127.8073846154	17578.3893333334	20356.38	15925.6454782608	17712.4133333333	16790.8482692308	18026.7062608696	16533.168	23157.3818666667	17716.0419583333	18008.38575	18029.8253333333	(2E,6E,9xi)-Farnesol	C15H26O2	Lipids and lipid-like molecules	Prenol lipids	HMDB0039745	null
M256T279	256.263139164193	4.65116666666667	26486.8175675676	15064.89555	106453.817072165	25528.1866666666	21532.3905769231	8367.65277777772	10348.8381499999	15593.0427272727	180299.805159763	13104.6473684211	31594.6305263157	23088.8075172415	35921.6470588235	14960.1855555555	19322.1351428572	11445.7785714285	15911.1750967843	23322.0368571429	11883.0349444445	14297.3614736842	21988.32488	12907.0656	Palmitamide	C16H33NO	Lipids and lipid-like molecules	Fatty Acyls	HMDB0012273	NA
M256T346	256.263203322875	5.76066666666667	989496.589565223	1363328.512	1687146.764	1592777.87470833	1601985.67513044	1695014.61656522	547041.30251852	692758.867500001	712453.114074077	822493.751703702	758678.533259262	800696.88962963	995141.255999998	1011431.32633333	954937.391999998	1053604.84333333	1070990.355	937360.738370372	868959.626565219	785662.684782608	1072774.663	1071771.08970834	Palmitamide	C16H33NO	Lipids and lipid-like molecules	Fatty Acyls	HMDB0012273	NA
M256T315	256.263225420534	5.24205833333333	27079.6990909091	19222.3753750001	63039.6804999998	34253.9913793103	25749.8242105262	46260.9764324324	36567.9761707317	32877.1458636362	29288.6828962054	24391.5097391304	29994.2297142857	25142.1735652173	110359.505936842	25437.6941176469	4929.1199999999	45369.2498285714	31108.9941802979	50583.5152105263	50191.2462432433	32370.7169599999	21909.2417142859	26265.2614117648	Palmitamide	C16H33NO	Lipids and lipid-like molecules	Fatty Acyls	HMDB0012273	NA
M258T50	258.109759999105	0.8357	170979.3126	195045.574	185183.727058824	208043.559	169770.5821	205285.733333333	215453.450666667	260498.958962963	247146.112666667	258921.916090909	229000.555714286	232048.370363636	345669.0144	329633.463411765	387757.0746	383260.827263158	352261.616470588	369376.14706383	200419.033043478	221683.196	241934.194285714	235474.966588235	Glycerophosphocholine	C8H20NO6P	Lipids and lipid-like molecules	Glycerophospholipids	HMDB0000086	C00670
M258T141	258.169720757475	2.35236666666667	9436.0625	10929.92	8862.8445	10560.2901176471	9794.8799090909	9544.69882352939	2988.75094736842	3065.92583783784	3562.28166037736	3319.68288888889	3199.9731	3548.2132	3086.65270588236	2417.51146666667	2625.21358181818	2885.59709090909	2363.82293333333	2615.10670588235	4831.600438	5162.38199999999	4329.07199999999	4643.594438	Acylcarnitine 6:1	C13H24NO4	Lipids and lipid-like molecules	Fatty Acyls	HMDB13161	C02301
M260T98	260.16017547104	1.63615	7799.58529411765	7814.34913043478	8037.68	8511.75031578948	7275.04376470589	7716.10950000001	9681.61481481482	10301.7491923077	10137.8182	9790.4989	9198.55428571429	8640.32076923077	10040.3026666667	11543.0428095238	10512.0247407407	10360.1047407407	9513.6812631579	9020.148	832.057	8681.35985714285	7841.94199999999	7486.96636363637	Ile-Gln	C11H21N3O4	Organic acids and derivatives	Carboxylic acids and derivatives	HMDB0028905	NA
M260T133_1	260.159772810479	2.2209	11026.9952941176	10896.8841666667	12868.0673333333	12552.15156	12137.7876923077	13273.7493333333	13712.4003529412	15323.196	16252.9365789473	15936.326	14059.4703157894	14747.5939047619	16792.6818181818	18335.6005263158	20147.3333770492	19459.448	20818.69963	16188.1151666667	13032.4185	15549.1526666667	13051.0070769231	13256.7738947368	Gln-Leu	C11H21N3O4	Organic acids and derivatives	Carboxylic acids and derivatives	HMDB0028801	NA
M260T69_1	260.160071354651	1.14709166666667	6390.70358333334	9397.954125	8739.62911111113	9289.87354545455	9460.88708333334	9222.51233333333	11554.5910769231	12163.9733571429	11111.963030303	9435.27453333334	11474.7596923077	12227.3321153846	9277.91095121951	9625.17199999999	10214.201882353	11312.8962	10390.0875	10713.5645454546	11918.6484666667	9425.96725	11318.6538461538	8277.30983333334	Ile-Gln	C11H21N3O4	Organic acids and derivatives	Carboxylic acids and derivatives	HMDB0028905	NA
M260T144	260.185375348417	2.40268333333333	51083.8135714285	57562.3177777777	50567.05063	50914.1632	56958.668	53182.2987777778	12226.1565789474	12149.8917647059	11383.2428571429	11914.506	11523.96	12247.0848	12825.2033684211	11357.133	12038.961	10822.0754666667	11488.9018947368	11121.9263636364	23765.3145882353	24483.5494117648	24118	22994.7629473684	Hexanoyl-L-carnitine	C13H25NO4	Lipids and lipid-like molecules	Fatty Acyls	HMDB0000756	NA
M260T133_2	260.196434468805	2.2117	1562.18733333333	1288.24139130435	13057.1011649238	2167	1429.54511764706	13777.5356414795	14156.1857643127	14710.7074109246	2338.637	2542.55595454545	1667.472125	2545.02466666667	1831.6165	1928.87963157895	2179.19986666667	2305.808	19508.4268895199	1258.50214285714	1538.196	1116.52290909091	1506.46346666667	1522.445625	Hexanoyl-L-carnitine	C13H25NO4	Lipids and lipid-like molecules	Fatty Acyls	HMDB0000756	NA
M261T60	261.015230522848	0.997233333333333	3297.97316142491	4258.75160217285	5085.29866933823	4461.24118532453	4373.76120376587	3774.66158437729	1521.55015384616	1724.2362	1302.58125	2602.32968194144	3492.60083198547	1398.29044444445	1452.95955555556	1468.78357894737	4774.21629769461	1390.503625	1769.08211111111	1340.9415	478.13625	526.237278688525	804.148125000001	953.5625	Mannose 6-phosphate	C6H13O9P	Organic oxygen compounds	Organooxygen compounds	HMDB0001078	C00275
M261T52	261.036588062706	0.861608333333333	20334.2174482759	19993.8221538462	20061.7606206897	22338.5584210526	18758.9086363636	19181.9444102564	20397.9707096774	17531.5060425532	16890.0578378378	13678.056	16186.8333333333	16552.7583333333	25313.9732432432	25383.1314285714	24937.92	28031.2285	23862.2083333333	22812.97925	19056.048	17222.5386666667	19796.2618181818	20714.7168	Mannose 6-phosphate	C6H13O9P	Organic oxygen compounds	Organooxygen compounds	HMDB0001078	C00275
M261T95	261.126669488551	1.58274166666667	1440.504	1533.465	1307.637	1581.13028571429	1204.97666666667	1055.9616	1343.57422222222	1398.53507692308	1839.5595	1209.03222222222	1531.82986666667	1374.37818181818	1015.44322222222	598.87275	1711.35085423787	1795.48613611857	1983.87740071615	1030.93563636364	6260.23727272728	1176.55892307692	1477.31428571428	1130.1725	Leu-Glu	C11H20N2O5	Organic acids and derivatives	Carboxylic acids and derivatives	HMDB0028928	NA
M261T63	261.126538311699	1.04171666666667	2522.85085714286	2213.145	2140.20333333333	2614.04776000977	2597.075	1782.68127272727	3133.872	2971.53303604126	1812.63775	2877.24335445057	2114.51789601644	2469.15555555556	1040.45496330261	1660.88671428571	1531.210875	2848.23577777778	2231.74285714286	2195.50111458518	1642.74	2096.946	2325.3492	2540.69009607488	Ile-Glu	C11H20N2O5	Organic acids and derivatives	Carboxylic acids and derivatives	HMDB0028906	NA
M261T109	261.144428699648	1.823925	11960.52	14395.352173913	12947.1813333333	15305.52425	14565.83728	12221.2390909091	14008.42512	15164.99813	24609.5232777778	25393.7053333333	14068.43625	27442.02125	16831.6873846154	16463.334	17424.40375	15949.0829166667	16225.7302857143	16503.15	15321.8325	20642.8769354839	12353.2372173913	12428.0734285714	Leu-Glu	C11H20N2O5	Organic acids and derivatives	Carboxylic acids and derivatives	HMDB0028928	NA
M261T134	261.14434099983	2.23811666666667	25693.9766	24468.1621363636	24948.1348181819	25558.7379545455	25682.38	28469.2737727273	29318.2759473684	31100.76928	31649.2478076923	33062.2188947368	31051.0876842105	31023.8834333333	36354.1638157895	34161.6736363636	44239.9916	45647.7709615385	33622.4386363637	33632.2523461538	26248.6417727273	31503.6882727273	24686.7497142857	29381.2212631578	Glu-Leu	C11H20N2O5	Organic acids and derivatives	Carboxylic acids and derivatives	HMDB0028823	NA
M261T69	261.144211401264	1.15563333333333	15168.42824	15331.005	12264.354	13072.6093333333	13050.7575	11496.9125	15555.960631579	20098.925	12083.4544761905	17033.0423823529	17706.8790476191	15132.5375	18968.5125	12514.8975	17046.1476956522	12322.20375	14395.74981	17618.2223225806	16114.5035294118	17570.4006315789	20329.7649473684	17784.9517391304	Ile-Glu	C11H20N2O5	Organic acids and derivatives	Carboxylic acids and derivatives	HMDB0028906	NA
M261T43	261.15522124949	0.719125	5591.68290909091	6742.05832142857	5593.94225	6377.57244444445	6049.42357894737	5398.29933333333	4521	4709.66034615385	4591.25333333333	3804.7305	4830.30411764706	4946.13669565217	4085.89578947368	4376.94363636364	4766.89845454546	4830.0825	3702.98981818182	4398.25373076923	3746.1844	3940.45885714286	4598.21475	4581.68445	Asn-Lys	C10H20N4O4	Organic acids and derivatives	Carboxylic acids and derivatives	HMDB0028736	NA
M261T132_2	261.162659883146	2.203875	1304.0082	934.194111111112	2017.54028571427	2601.423	1825.68074999999	2125.26938461538	1686.40930938721	1552.66658210754	2055.39728571429	3111.108	2433.1684627533	1519.62000000001	1530.14682769775	2319.16072727272	1442.77922058105	2366.76571428571	1272.30394151476	991.851837158203	2033.83253333333	709.225228445871	1275.89192307692	1547.39666666666	Glu-Leu	C11H20N2O5	Organic acids and derivatives	Carboxylic acids and derivatives	HMDB0028823	NA
M261T98	261.162548472157	1.6359	1133.29411764706	1239.53825	1392.5368	1157.61087718763	1394.22908673968	1468.06981818182	1778.74901266659	1601.6573	1766.37013075087	1453.60208695652	1765.73857894737	2116.504	1716.41148979592	1462.91813636364	1312.975	1412.65733056319	1230.70044199626	1722.92527367087	227.4283	1403.20094117647	1644.759125	1447.17326315789	Leu-Glu	C11H20N2O5	Organic acids and derivatives	Carboxylic acids and derivatives	HMDB0028928	NA
M262T136	262.118331733997	2.26485833333333	3060.08625	3421	2898.4745	1922.10283333333	2840.3016	2346.0438	4426.604	5128.00272	4182.27449999999	4237.116	3514.4471	4353.32999999999	3869.47692307692	3627.01654545455	3498.00904347826	4052.024	4373.94823529412	3052.20512903226	3450.89359999999	3230.13742857143	3515.43421052631	3880.65675	Trp-Gly	C13H15N3O3	Organic acids and derivatives	Carboxylic acids and derivatives	HMDB0029083	NA
M262T134	262.147668649128	2.2383	3634.31663636363	3852.91280000001	4629.96843749999	3706.66699999999	3871.208875	3719.89333333333	3737.51199999998	4994.02151111111	4809.4112	4359.82447368421	3668.78257142859	5204.5458	3986.04000000001	4563.47499999998	6857.12597058824	5373.33221739131	4797.73411764706	4671.58680000001	3649.76675	4405.58333333333	4514.68285714285	4859.95411764706	(2R)-3-Hydroxyisovaleroylcarnitine	C12H23NO5	Lipids and lipid-like molecules	Fatty Acyls	NA	NA
M262T268	262.143496454596	4.47293333333333	4994.53700000001	5882.31127272727	6363.46055172413	5873.91	6053.64094736842	5947.25634782609	5025.65699999999	5566.64999999999	5796.04619999999	5540.4	6090.81041304347	5335.41744	6383.75761538461	5230.301	5846.29184615385	6629.18909090908	6699.48440909089	5490.56135999998	7655.21527272726	4568.02643478262	5737.30571428571	5414.19172727272	O-(4-Hydroxybenzoyl)tropine	C15H19NO3	-	-	NA	NA
M262T195	262.143426698872	3.24925	1783.60466666667	1750.32	1493.9379	1925.937	2011.00922222222	1775.4032	1826.40072727273	1877.27288	1628.52570175439	1928.53993220339	1784.67391304348	1741.94007936508	1691.96270833333	1700.13478571429	2465.59802898551	1804.998	1635.70368421052	1693.783125	2636.73485714286	1491.83255	1831.91985714286	1685.96433333333	O-(4-Hydroxybenzoyl)tropine	C15H19NO3	-	-	NA	NA
M262T110	262.147709507028	1.827025	2071.29979112413	2094.12914285714	1850.80435	2207.69531818182	2286.69833333333	1789.44184210526	3580.06505263158	1111.24363636364	1702.89786666667	2319.9482421875	1746.90022222222	2326.51513043478	3410.39317073171	1852.36822222222	1821.83764705882	2762.63780645161	2507.02227272727	2830.87952380952	433.205833333333	2189.70273913044	1340.83607142857	3432.73511538462	(2R)-3-Hydroxyisovaleroylcarnitine	C12H23NO5	Lipids and lipid-like molecules	Fatty Acyls	NA	NA
M262T69	262.147888632968	1.15778333333333	16797.9250368865	3605.78018181818	2384.148	4148.71232	4402.53913043478	6788.85277777778	4758.01	4696.59111111111	18220.2789513724	6714.32732653061	18522.2911435908	4919.15	3634.72174193548	2821.79628571429	22653.7596061013	3150.48705882353	2648.9376	21572.5230400085	42109.8204545455	3443.1046	4718.55821052631	2484.14625	(2R)-3-Hydroxyisovaleroylcarnitine	C12H23NO5	Lipids and lipid-like molecules	Fatty Acyls	NA	NA
M262T124	262.164864444344	2.06520833333333	43079.3680000001	50580.34	50282.0052173913	48353.6543478261	47557.8316666667	68783.6002028986	69609.79725	66239.1405	67495.9103333334	65960.748	67866.4439999999	64037.6937777777	79181.2253333333	73340.8129999999	83808.6908148147	74160.4221428571	75068.0791304348	77284.1646428571	6809.28858536586	53410.3617391304	54099.2531666667	58657.4496	(2R)-3-Hydroxyisovaleroylcarnitine	C12H23NO5	Lipids and lipid-like molecules	Fatty Acyls	NA	NA
M262T99	262.164779432219	1.65106666666667	14559.064146789	15366.1250909091	16177.04	16787.063	15829.83875	17786.571328788	22333.8259259259	13826.2917142857	24248.3660689655	24231.3560185185	20746.5130714286	24398.0565517241	28126.7895555556	27855.9958	27520.7621538462	29749.1704	26873.412	26212.5266666667	32221.0315862069	3024.02559162008	6929.92841025641	2710.15071233114	(2R)-3-Hydroxyisovaleroylcarnitine	C12H23NO5	Lipids and lipid-like molecules	Fatty Acyls	NA	NA
M263T55	263.086646773271	0.913833333333333	8374.935	9163.1824	9223.24178571429	6929.55322222222	9031.65	10077.4427586207	5457.10436842105	6486.04663636364	5280.90625	6716.99555102041	6701.256281	6110.38795	6294.19038461538	5628.2765	7266.8002	6543.90666666667	5818.02509090909	6443.556	5672.8672	6563.99333333333	6133.39434782609	7271.84057142857	3-Deazaneplanocin A	C12H14N4O3	-	-	NA	NA
M263T46	263.111161098361	0.76635	16213.5754117647	20397.2092631579	18958.669	19364.3917037037	20314.1427727273	21472.2270909091	20446.391	23693.6730434783	22973.1643636364	22095.0224545455	19647.7586666667	21732.1421538462	20536.6930909091	19684.7893478261	20532.356962963	21758.9469047619	21964.257	17086.7408787879	21607.2871333333	20854.1017391304	18793.4565	18039.43375	3-Deazaneplanocin A	C12H14N4O3	-	-	NA	NA
M263T66	263.130885090595	1.104125	1772.34838461538	2628.03755555556	1969.23054545455	2425.559	2183.20342857143	2306.36693333333	1842.80977777778	2166.58275	3256.742	2594.9	3075.88547515869	3506.70927200317	3385.58248748779	3312.746	3116.38199999999	2608.5854	2440.21541666667	3134.04260253906	2733.84555555556	2740.2635	2385.67125	1812.998	Met-Leu	C11H22N2O3S	Organic acids and derivatives	Carboxylic acids and derivatives	HMDB0028977	NA
M263T137	263.139333176969	2.287475	34696.9120344828	41497.8738181819	36557.482	37675.6805454545	36204.5086363636	37404.4765217391	40918.84368	41326.0064411765	34596.60904	38527.888	38091.3277692307	35602.45612	32155.9736	32964.3600000001	33732.72	29584.42192	34576.576	26649.91872	33195.6063	32757.2142608696	33516.8810434782	28999.6665652174	Prolylphenylalanine	C14H18N2O3	Organic acids and derivatives	Carboxylic acids and derivatives	HMDB0011179	null
M263T53	263.145941802034	0.88785	56665.6268181818	68006.0697391304	58000.4796	63434.0403	64726.0715555555	61456.5709047619	63158.8902962963	61662.6398076923	66841.1840769231	58120.721	59010.3170833333	64268.2404	63160.0396666667	62833.6909130435	60047.3307368421	59943.4718	66710.4208823529	55736.1637826087	48852.1936842105	47412.0601363637	54299.6985882352	48778.0785714286	Met-Leu	C11H22N2O3S	Organic acids and derivatives	Carboxylic acids and derivatives	HMDB0028977	NA
M263T360	263.236664075553	5.9998	32408.0193181819	35035.5406818183	33709.494	36590.894181818	38755.0377272729	31975.3163478261	21836.21	17205.5892592593	19382.20896	25981.153	21979.8297692307	18544.4473846154	45299.4088148148	22096.1729545454	30254.8312439025	28768.4598846154	23748.6311904763	26144.2661538463	18300.3422727273	26348.8874545454	25110.4725454545	26199.9668181816	6,10,14-Trimethyl-5,9,13-pentadecatrien-2-one	C18H30O	Lipids and lipid-like molecules	Prenol lipids	HMDB0034495	null
M263T320	263.236661999798	5.33998333333333	141344.114460674	53737.3434000001	72702.8902352945	71761.7419166665	177978.810716418	59464.8107368424	27599.7751515151	29463.0019200001	27075.8326538462	32128.9696000001	26667.5119200001	29965.21008	18558.3775	32364.1999999998	34919.7286363635	37733.7495652175	35561.4531999999	36899.4860869565	34033.6991578946	30159.2795000001	36718.4675999999	102960.2312	6,10,14-Trimethyl-5,9,13-pentadecatrien-2-one	C18H30O	Lipids and lipid-like molecules	Prenol lipids	HMDB0034495	null
M264T60	264.100464914149	0.998333333333333	2269.2954	1975.61914285714	2080.2876	2196.67685714286	1894.585	1606.849	1475.69766666667	2820.98588235294	2277.04556521739	2521.32965632847	2553.65076470588	1949.05311111111	2466.52260044643	2292.543	2334.64	2587.01226666667	3394.16	2126.6904	2732.312	2221.341	2367.915	1762.34142857143	Met-Asn	C9H17N3O4S	Organic acids and derivatives	Carboxylic acids and derivatives	HMDB0028968	NA
M264T195	264.192902229854	3.242225	3464.7315	3632.59104761905	3756.39636363637	4060.16742857143	3495.76071428571	3650.35490909091	3709.25201612903	3576.15	4963.5791060606	5266.46490384615	4631.11618181818	2904.0704	3443.136	3188.22714285714	5201.25322033898	3493.53739130434	5578.61944444444	3170.448	4880.40881081082	3120.61857142857	3112.99257142857	3283.13404545454	Tramadol	C16H25NO2	Benzenoids	Phenol ethers	HMDB0014339	C07153
M265T112	265.085214153433	1.86038333333333	9045.39399999999	9493.78666666667	10006.9907692308	9362.98488888889	11017.23034	12654.3598636364	25645.7383617021	22526.0703448276	27990.6677647059	29420.1373684211	23461.599	19946.875	22074.432	19576.8045652174	23195.5051428571	20997.17375	26130.2077567568	19325.615137931	10493.5408	14236.152	16698.2242424243	14546.2149615385	Asp-Met	C9H16N2O5S	Organic acids and derivatives	Carboxylic acids and derivatives	HMDB0028759	NA
M265T138	265.154666530646	2.30801666666667	90507.4525714286	100416.462352941	91075.9278571428	96010.3676874998	94305.8525294119	88391.3839166667	155122.670352941	148522.1405	132893.677363636	135097.476193548	141669.770666667	138211.130322581	152629.42734375	150540.319176471	152687.86	151459.267333333	153934.137	142171.44057377	122124.6325	121906.562755102	121331.6059	115588.831578947	Valyl-Phenylalanine	C14H20N2O3	Organic acids and derivatives	Carboxylic acids and derivatives	HMDB0029134	null
M265T222	265.179061596832	3.70733333333333	2961.09813636364	3627.14086363636	3735.43445454546	2974.36209523809	3349.30445454545	3733.46468181818	3755.78723076923	2976.46312	4048.67466666667	3410.69076923076	3702.699	3148.71923076923	5330.85582051282	2727.38863636364	3423.01080000001	3163.14584615385	3018.33	3244.20288461538	3878.11945454545	2944.07318181818	3367.42096551724	3379.34210344827	Mianserin	C18H20N2	Organoheterocyclic compounds	Benzazepines	HMDB0015620	null
M266T387	266.172362662426	6.45771666666667	33305.8213333333	28721.3989565217	27636.4741304347	23982.615	27894.55625	36976.3617999999	20877.3331481481	23026.53248	28353.06	26098.5263214286	28553.4756896551	25345.2828857143	43068.0045	24470.0374583334	25841.3675	25205.8296923077	33074.7611904761	22383.0204583333	17677.3672173913	20555.0086956522	66309.95	27043.0842500001	Antazoline	C17H19N3	Benzenoids	Benzene and substituted derivatives	HMDB0015689	NA
M267T135	267.133884469098	2.25091666666667	16299.23824	18481.1892222222	17649.4021052632	18800.0654347826	19998.10176	13957.4725333333	22521.31013	24591.9752941177	22127.68512	25750.51364	25978.1889523809	24056.8123333333	24635.5738571429	22442.4727272727	22988.6770909091	21983.71	25051.44225	22215.0114444445	18593.8682068966	20178.5238333334	18516.729	19498.4365217391	Phe-Thr	C13H18N2O4	Organic acids and derivatives	Carboxylic acids and derivatives	HMDB0029005	NA
M269T69	269.08776906294	1.14770833333333	240553.8872	232808.625	223867.417777778	248628.9839	259706.914285714	233564.283	216080.8076	199650.040390244	210391.247857143	193465.401806452	244117.121230769	239821.017045455	185107.719709091	188372.225222222	215828.223764706	210502.530291667	238537.97	213513.0815	247051.047	216978.611368421	255104.3684	205615.7168	Inosine	C10H12N4O5	Nucleosides, nucleotides, and analogues	Purine nucleosides	HMDB0000195	C00294
M269T127	269.087995619395	2.11006666666667	14082.3539130435	15662.9239130435	16732.0896551724	16116.4015833333	16870.518	16406.74813	13996.3546666667	23367.1413962264	13925.9005555556	14928.0874285714	24358.6771071429	14275.7425357143	22759.0674666667	12968.6512173913	14070.7356923077	22888.7433333333	14328.948173913	22384.801882353	6946.73600000001	13195.5030869565	12928.6780434783	14245.8044444444	Inosine	C10H12N4O5	Nucleosides, nucleotides, and analogues	Purine nucleosides	HMDB0000195	C00294
M269T101	269.087918595412	1.68924166666667	256187.666086956	271365.831545454	269172.28173913	228944.441478261	293149.557391304	253482.190478261	220557.533538462	254439.899666666	230803.9225	253589.206307692	232305.446153846	286422.030769231	204435.7905	229754.285260869	251175.516923077	248840.072461538	236430.782739131	217226.065384615	160037.774472727	197134.833521739	238476.550434783	217601.0443	Inosine	C10H12N4O5	Nucleosides, nucleotides, and analogues	Purine nucleosides	HMDB0000195	C00294
M269T65	269.112708242419	1.07674166666667	9268.9845	8115.92727272726	6544.51199999999	6817.70229411765	6460.28078571429	5810.92430769231	7033.6475	7428.37666666666	7665.89065384615	7998.79452941177	10779.09984	7355.10444444444	6187.03036363637	6008.745	4049.02115384615	6131.58047058823	5316.62981818182	5818.09100000001	8318.737	9484.50615789473	5917.86090909091	6859.48941176471	Ser-Tyr	C12H16N2O5	Organic acids and derivatives	Carboxylic acids and derivatives	HMDB0029051	NA
M269T134	269.110451736337	2.23671666666667	3825.03471428571	4165.48613333333	3538.892	4067.32315000001	4013.992	4550.385	6731.4648065567	4447.5678	4439.631	3863.52394736843	3811.61375	3556.10021052631	3326.96052	4048.1532	3955.55768	4368.09476190476	4687.24912	3399.049	2672.10971428572	3444.5675	2851.62428571428	3888.15777777778	Inosine	C10H12N4O5	Nucleosides, nucleotides, and analogues	Purine nucleosides	HMDB0000195	C00294
M269T120	269.112929243363	2.00136666666667	5906.10873913043	6935.646	6683.11000000001	6787.94516666667	6652.8462	6286.05529411765	8302.961975	7960.18353571428	8145.19777777778	7875.36933333333	7063.49219999999	8304.84322222222	5896.43018518518	5999.5584	6043.1856	5821.93122222222	6571.94426086956	5460.62019230769	6780.46302439025	5901.19775	6554.7792	5325.14583333333	Inosine	C10H12N4O5	Nucleosides, nucleotides, and analogues	Purine nucleosides	HMDB0000195	C00294
M269T95	269.112663553255	1.58374166666667	3723.10269230769	3729.77753846154	3111.178	3852.59036363637	3388.302	4083.07058823529	4684.39466666666	3991.7685	4799.40461904762	4631.96568421053	4474.14041025641	3963.38176470588	3654.7095	3518.31365	3302.55263265306	3418.3741	4386.83589473684	2990.27365	4722.57184615385	3283.291875	3037.89500000001	3889.81929411765	Inosine	C10H12N4O5	Nucleosides, nucleotides, and analogues	Purine nucleosides	HMDB0000195	C00294
M269T97	269.160560279195	1.62375	9079.097	10088.632952381	9735.57599999999	11456.9595263158	9294.27333333334	9874.04380952381	10029.07104	11496.947	9411.67319354839	10252.57464	10168.652	10287.8864	10107.79068	9544.36238888888	8412.1125	9564.75130434783	10937.232	9708.82363636365	6398.87303571429	10164.5227894737	7729.13571428571	8233.616	His-Leu	C12H20N4O3	Organic acids and derivatives	Carboxylic acids and derivatives	HMDB0028889	C05010
M270T44	270.119168902342	0.73855	6546.53	9367.91156756757	7756.31660714286	5781.75361904762	5273.00666666667	5800.4387027027	8098.695	5090.18086956522	7529.17426470588	5736.80172	9880.61733333333	6753.96944444444	7114.56118421052	3987.36857142857	3659.38448979592	7113.57111111111	3683.58947368421	4470.9245	6355.39272727273	4508.34917647059	4775.18833333333	5710.04571428572	Gly-Gly-His	C10H15N5O4	Organic acids and derivatives	Carboxylic acids and derivatives	NA	NA
M272T55	272.171384866868	0.919516666666667	10259.0410447761	9935.10796153846	8684.47028571428	8585.25069230769	9122.95284615385	10757.8666666667	7201.32628571429	6771.44192592593	5639.77292307693	5904.164	5802.50314285714	6197.79277419355	8173.06636363636	5445.095	7405.30142857143	5757.00992307692	6263.06685714286	7285.51613793104	5819.2025862069	6027.49437931035	6835.72663636364	9046.36866666667	Arginyl-Proline	C11H21N5O3	Organic acids and derivatives	Carboxylic acids and derivatives	HMDB0028717	null
M274T148	274.200767965583	2.46153333333333	2575.43388235294	2703.19281818182	2380.41676190476	2784.29991304347	2431.498188	2478.31733333334	1926.3	1998.6916	1706.677	1883.36571428571	1893.44	1529.316	2064.7095	1989.195	2583.93834146341	1846.26911538462	2108.47273913044	2748.0184	2131.99904545454	1784.592	1815.08727272727	1808.89714285714	Acylcarnitine 7:0	C14H28NO4	Lipids and lipid-like molecules	Fatty Acyls	HMDB13238	C02301
M275T43	275.171057420845	0.724808333333333	3281.5362	3695.41642105263	4237.50035	4580.21411764705	4960.14	3935.95357142857	4135.60105263158	3920.90086956522	3984.7066	3776.55966666667	3577.96515	5092.4095	3671.46745454545	3790.5684	4166.85708	4548.18357894737	3572.40125	4314.00975	4024.889	3552.819	3943.163625	3603.345	Lysyl-Glutamine	C11H22N4O4	Organic acids and derivatives	Carboxylic acids and derivatives	HMDB0028949	null
M277T55	277.102635430304	0.921691666666667	15235.904	16972.0417777778	15354.4973684211	13944.95775	15145.2857368421	14485.695	12594.738047619	11595.636	12027.6362105263	10072.71265	11339.2111363636	11815.7330526316	12191.5571428571	10838.6283333333	13726.2363333333	13573.5466666667	12981.3608235294	12891.89475	11002.6525	9620.72752941176	12069.4945	10390.4493333333	L-.gamma.-Glutamyl-L-glutamic acid	C10H16N2O7	-	-	NA	NA
M279T116	279.100288133443	1.94095	5296.34010869565	4024.88586956522	5605.92409090909	4400.0352	4873.452	4024.08	4906.05657142857	4760.32055172414	4790.16666666667	3726.96773913044	5101.36506896552	5359.46585185185	4859.09555555555	4569.64130434782	5394.38533333333	5500.8	8214.95632075471	4651.70577777778	1817.02389473684	3424.73090909091	5662.3025	4055.777	Glu-Met	C10H18N2O5S	Organic acids and derivatives	Carboxylic acids and derivatives	HMDB0028825	NA
M279T132	279.1338693	2.20053333333333	12699.6139285714	13162.32	15888.2543157895	13169.2191333333	14224.13325	15552.8267727273	15736.6813333333	14767.3152	12341.0335365854	12904.5086521739	13814.1411111111	11120.6788888889	10723.3932173913	10957.9090909091	9220.91280000001	10471.7569411765	9619.7638095238	9158.2937368421	10460.1191428571	11816.9636363636	12386.7365555556	10419.1413333333	Tyr-Pro	C14H18N2O4	Organic acids and derivatives	Carboxylic acids and derivatives	HMDB0029113	NA
M279T283	279.158657525285	4.71674166666667	119765.813565218	126858.593541667	148958.083541667	155008.633541667	162761.5275	144269.952916667	111453.270923077	131556.364814815	159944.464285714	162213.546107143	145572.993629629	155589.5063	113754.459923077	138115.944	161421.171	145630.721666667	162051.9948	154886.054074074	135107.23447826	118884.717391304	139896.9356	127794.9542	Dibutyl phthalate	C16H22O4	Benzenoids	Benzene and substituted derivatives	HMDB0033244	C14214
M279T141	279.170105834657	2.34781666666667	23471.9485714286	28357.21625	21667.0666666666	26216.0095062256	22948.9414285713	23510.358	39019.845857143	41738.9645211356	40546.3175136021	38550.5422500001	36757.9462857143	40054.6321105957	48581.7549438477	41222.9309191023	50534.7075000001	44847.615687779	49301.8560000001	48127.4571250001	32623.1151428572	33584.3039999998	32743.0949707031	32757.9000000001	Leu-Phe	C15H22N2O3	Organic acids and derivatives	Carboxylic acids and derivatives	HMDB0013243	NA
M280T121	280.12917127343	2.02111666666667	4149.087	4568.93688461538	4309.19713043478	4701.23132142857	4533.04715384616	4589.12819348849	5243.59246153846	5155.09244424326	5064.71828571428	4965.83538461538	5093.4325	4951.04866666667	5089.0745973587	1623.43454545455	5527.02633333333	4887.62738461539	5353.55485714286	4794.25387573242	3051.60336	5158.77005767822	4546.10416	4397.53925925926	Phe-Asn	C13H17N3O4	Organic acids and derivatives	Carboxylic acids and derivatives	HMDB0028990	NA
M280T135	280.129388859612	2.24479166666667	5767.2456111111	5100.28255555556	4228.88183333333	5358.21740000001	4995.50962499999	10922.1936455696	6400.02716666666	10985.7077916667	7531.96476923077	5517.77988	7133.06733333332	5573.27800000001	6858.87168000001	7723.76176	6257.60520833334	7175.765875	6076.69636363636	4336.09523809524	4984.86289655172	6485.00134782609	5623.83509090908	7268.45549999999	Asn-Phe	C13H17N3O4	Organic acids and derivatives	Carboxylic acids and derivatives	HMDB0028738	NA
M280T325	280.263551697895	5.418375	421578.45	1354661.82183051	1415699.39790323	1043318.3014054	584123.710333333	643243.275470586	148787.972307692	116543.869565217	124451.681	252510.658880001	127714.3	258570.224999999	553211.9661	193523.8931	644487.543534091	747435.926280992	698520.021818182	743656.200765306	254819.392000001	206650.902499999	296351.935714285	766113.220708333	6,10,14-Trimethyl-5,9,13-pentadecatrien-2-one	C18H30O	Lipids and lipid-like molecules	Prenol lipids	HMDB0034495	null
M281T148	281.095724367059	2.46678333333333	1159.99418181818	5461.66332591664	1340.40322727273	2571.916	1552.725	4951.56935185971	6350.62385559082	1966.44933333333	1717.07142857143	1777.93043478261	5017.40250905355	4430.877274	3754.37834358215	1165.48796	1505.30515384615	4146.5135657269	4093.70553172718	3813.25679224188	1294.09263157895	1261.63042105263	1351.21005714286	1210.41741176471	Aspartylphenylalanine	C13H16N2O5	Organic acids and derivatives	Carboxylic acids and derivatives	HMDB0000706	null
M281T136	281.112970659301	2.26300833333333	27286.605	31376.01825	26512.4825263158	30838.2560869565	31162.6013913044	25171.0114	32201.7104827586	31729.0775454546	27690.32032	30426.0204545454	31995.0173846154	28794.9246153846	28479.1158333333	28684.96663	31101.2936296296	28685.0454545454	24544.2620952381	29598.10988	23455.7911578947	29418.4944	26094.85763	24982.5172173913	Aspartylphenylalanine	C13H16N2O5	Organic acids and derivatives	Carboxylic acids and derivatives	HMDB0000706	null
M281T361	281.246869858198	6.00851666666667	23098.302	25727.9908421052	27900.678	30003.1903636362	26268.8140909091	23310.4363636363	14201.4843333333	11336.5947200001	14492.0172857143	16911.8963846154	14322.7284230769	14617.7792820513	16563.1052307692	16107.9987727273	17262.4839600001	19562.81544	18742.84913	17831.2790769232	13693.9333333334	18393.8417142857	18462.4070909091	18444.165	Linoleic acid	C18H32O2	Lipids and lipid-like molecules	Fatty Acyls	HMDB0000673	C01595
M281T359_1	281.266873185083	5.98829166666667	15836.8278312683	14083.6278370449	15901.1440560477	18744.8866956522	15691.2177405724	22426.6426666666	17294.6084158761	20048.8596	21231.0666176471	16573.1807407408	19993.1015172415	10637.4324999999	52004.414830986	11913.9304	22667.6307692308	14671.1495454546	20107.1258064516	16621.4215045797	16959.774516129	12924.1163333333	9856.34871428575	19097.218	Linoleic acid	C18H32O2	Lipids and lipid-like molecules	Fatty Acyls	HMDB0000673	C01595
M282T358	282.279209618578	5.97448333333333	7101529.07590908	14231968.8870566	13881233.7969434	14637281.5377358	10209031.4311364	9725227.17100002	3485638.61065386	5079969.79807408	5150532.71261905	4675450.73096154	4036677.28414814	4924974.14192593	5246831.27280001	5185290.36113636	5229686.74449999	5955240.88211999	5514186.96599999	6817825.84918182	6447235.6170833	5032005.25771428	6465528.80027588	6342577.86521738	Oleamide	C18H35NO	Lipids and lipid-like molecules	Fatty Acyls	HMDB0002117	C19670
M283T96	283.128532857393	1.59951666666667	1923.994	1790.217	2055.45518181818	2276.929688	2254.36933333333	1893.42081818182	1915.37083333333	2532.57682800293	2368.801063	2539.82078845684	2240.95246153846	2466.35063680013	2044.30092857143	2016.06461538461	1990.55328571429	1989.66001401629	2259.29454545455	2107.28968302409	479.053230769231	2420.40192	2629.96384615385	2872.02547368421	Tyr-Thr	C13H18N2O5	Organic acids and derivatives	Carboxylic acids and derivatives	HMDB0029115	NA
M284T69_1	284.09853877058	1.14709166666667	13714.09975	18177.2297142857	16952.7434545454	15260.5803	15129.3991538461	15678.4090909091	10106.3186666667	9213.94166666667	9070.95499999999	8682.5585	10141.0654285714	8921.35183333332	11106.1966	8424.50173333334	8410.395	9424.6854736842	10345.4904545455	8703.42458333334	13760.3015	10511.562	13268.664	10066.6704545455	Guanosine	C10H13N5O5	Nucleosides, nucleotides, and analogues	Purine nucleosides	HMDB0000133	C00387
M284T100	284.098618984208	1.67340833333333	17266.552	19367.8752272727	20733.6904761905	16653.6957272727	18281.7117	15769.7754545455	9101.58791111111	11623.1428695652	10509.278	11086.05225	10067.5293913043	11014.944	10873.2316521739	10645.0883	12486.6033333333	12304.2918461538	10302.4976363636	10305.0679111111	9188.6098245614	11111.4603636364	12600.0665925926	10287.7065	Guanosine	C10H13N5O5	Nucleosides, nucleotides, and analogues	Purine nucleosides	HMDB0000133	C00387
M284T127	284.098891675587	2.12181666666667	3170.817	9002.02006114613	3141.11325	3057.86956	3129.95157142857	3053.47391304348	9921.75768765536	2588.92622222222	1884.59996153846	9908.80721421675	11357.5501019022	1691.8475	9397.42357344854	1776.372	1796.183125	1427.47090909091	1864.46590909091	1757.66733333333	1384.07185714286	2289.4605	2390.70572093023	3794.94944927536	Guanosine	C10H13N5O5	Nucleosides, nucleotides, and analogues	Purine nucleosides	HMDB0000133	C00387
M284T42	284.171193969841	0.695466666666667	2480.1478	2571.285	1840.83312	2539.35208333333	1545.12647058823	2621.59333333333	1984.05514285714	2455.7904	1967.93903846154	1604.564	1703.67792	2040.72095238095	996.307931034483	992.6865	1106.77425925926	1003.67162790698	941.801062500001	957.796875	2266.2266	2003.01489473684	1939.69594117647	1387.51922222222	His-Lys	C12H21N5O3	Organic acids and derivatives	Carboxylic acids and derivatives	HMDB0028890	NA
M284T402	284.294508324017	6.70545	1244036.85883333	1607025.796	1553428.448	1557800.35	1407609.367	1614879.15	813856.633882354	773153.607999998	896596.288814813	947167.883851854	790264.68769231	985612.290000003	1299364.52380769	1004489.376	979489.108222225	1230769.753	1200894.98958333	1016498.34	1154244.338	1006311.526	1040623.91804348	993606.714499994	Stearamide	C18H37NO	Lipids and lipid-like molecules	Fatty Acyls	HMDB0034146	C13846
M286T59	286.150956488458	0.987516666666667	2164.68194444444	2847.19636363636	2955.79266666667	1664.14516666666	2644.8448638916	1936.18371428572	2466.66811764706	2377.47536842105	2187.90615577698	2675.22471428572	1805.7876	2627.0547	2608.434	2078.85466666667	2634.2374	2546.13927272727	2534.10466666667	2093.8729	3777.32066666667	2599.4025	1988.65509090909	2123.5683	Morphine	C17H19NO3	Alkaloids and derivatives	Morphinans	HMDB0014440	C01516
M286T150	286.201001921313	2.50494166666667	2592.50716666667	2583.9725	2223.02347826087	2635.8875652174	2662.31373913043	2758.54833333333	1435.15753846154	1511.94825925926	1694.08607142857	2160.28244444444	1511.58392	1737.73875	1584.82596774194	1442.83391304348	1822.76485714286	1756.60132352941	1620.1165	1302.89192307692	1816.331	1869.10125	2410.86045	1893.463125	Acylcarnitine 8:1	C15H28NO4	Lipids and lipid-like molecules	Fatty Acyls	-	C02301
M287T46	287.051287643837	0.771283333333333	22044.2196923077	26092.924	23115.1397647059	23096.0488	25087.07531	24884.5695	17344.9770434783	20543.1671052632	20034.1762352941	19399.4575833333	18201.0075	18665.76185	18270.9912666667	18297.55513	17610.7406153846	18133.914	19154.2847647059	18495.0588571429	14914.6052307692	18015.4337272727	18064.6791666667	20000.7866666667	Cyanidin	C15H11O6	Phenylpropanoids and polyketides	Flavonoids	HMDB0002708	C05905
M287T59	287.116998512375	0.976975	3843.582875	4940.11866666667	3859.42075	4032.29818181818	4034.16	4359.22945454546	5213.69317647059	5999.01885714286	4529.16986363637	4468.54305263158	6130.5191	4277.196	3128.26325	2631.2	4797.1847368421	3794.30181818182	2380.3815	2847.00342857143	5028.19407142857	3514.43781818182	4252.00316666666	3964.66571428572	His-Met	C11H18N4O3S	Organic acids and derivatives	Carboxylic acids and derivatives	HMDB0028891	NA
M287T138	287.136380233707	2.30790833333333	5755.30665	6520.3578	5894.47374999998	5893.158	4536.47261538462	6242.92054285714	8283.29783333334	8476.02323809525	7479.25938461541	7417.3475	8139.97688888889	8135.09999999999	8783.67200000001	8908.33888235295	9403.50374999999	8174.79388235295	9307.242188	8401.93659677419	6199.46615384616	6621.53527868852	6931.9569	6018.14534999999	Octamethylpyrophosphoramide	C8H24N4O3P2	-	-	NA	C19015
M288T59_2	288.202227168909	0.988558333333333	1606.051	1486.84057142857	1265.22	1401.712	1265.47272727273	989.56	2012.74	2759.64	1805.669375	2537.72047058824	2592.27366666667	2536.05263636364	2251.386	2411.24	3182.09630769231	2196.20307692308	2985.0144	3299.86866666667	3079.82707142857	2390.6916969697	1616.61963636364	1821.05181818182	Leu-Arg	C12H25N5O3	Organic acids and derivatives	Carboxylic acids and derivatives	HMDB0028923	NA
M288T105	288.202631831858	1.74345	1199.9984	985.6663125	1548.904	1222.94571428572	1101.46779123942	1060.08	3234.85714285714	3669.20512	3724.74918421053	3326.99875	4461.01763736264	4909.39155263158	6484.57666666667	4262.37218181819	4583.56836363636	4243.575	4975.7232	3907.68346153846	2404.953281	5019.92241818182	2694.486	2860.16375	Ile-Arg	C12H25N5O3	Organic acids and derivatives	Carboxylic acids and derivatives	HMDB0028901	NA
M288T153	288.216609414975	2.552275	11953.719	13827.6695454546	12198.5791904762	15187.6189090909	12156.8904827586	12230.7280909091	10924.1911029412	8809.38288	9982.47030769231	13264.2361363636	10219.5824	8418.77648	10333.40928	8158.60309090909	9452.7676923077	11078.1955384615	9599.13036363636	10160.1727118644	9090.50833333334	9976.23927272729	8431.25647619048	9421.19468181818	Octanoylcarnitine	C15H29NO4	Lipids and lipid-like molecules	Fatty Acyls	HMDB0000791	C02838
M292T137	292.128964828099	2.27850833333333	4460.00840909091	4525.97888888889	3354.40136842106	4148.24630737305	3746.40437499999	3428.2930909091	3821.19769565217	4351.3475	3782.96301515151	4114.16052173914	3867.2824	2744.99563636364	3488.06923076923	3584.89819047619	2218.42176	3795.01602325581	4408.23792592593	2635.84395926339	4082.68437500001	4046.75234782609	2902.93485714285	3436.7710909091	Ser-Trp	C14H17N3O4	Organic acids and derivatives	Carboxylic acids and derivatives	HMDB0029050	NA
M293T410	293.283541168852	6.84049166666667	24771.0005	28383.7842272727	24640.7346842105	24751.0029473685	28902.5115652173	28632.8509999999	5136.79658333333	6427.89239130435	6452.0183076923	6336.89460000001	6133.01516666666	5324.27179999998	11148.1939130435	15023.1065217392	12119.9178846154	12851.06875	14007.8959545454	13607.8809565217	12871.5512777777	13778.4666666667	15384.4606363636	13001.66195	Geranylcitronellol	C20H36O	Lipids and lipid-like molecules	Prenol lipids	HMDB0032147	null
M294T132	294.144581417535	2.20365	6244.54260869565	7885.86125	7304.78632258064	8000.00044444445	6833.09314285714	4661.02247368421	9603.73050000001	9999.4115	7075.84835999999	8584.51248	1157.93228571429	8042.59559999999	9290.39	8911.93309999999	10985.8364	10818.4733333333	5703.92936842106	8316.86676923077	4879.86352380952	7853.82407142857	7836.80592592593	8284.63278260871	Phe-Gln	C14H19N3O4	Organic acids and derivatives	Carboxylic acids and derivatives	HMDB0028993	NA
M294T67	294.180656936527	1.11165	2644.30057142856	3501.66566666667	2236.03875	3148.11384615384	2890.855938	3116.85171428572	5109.39911111111	4348.7136	3973.4363	4704.3945	3281.0165	4090.55615384615	4494.9125	3197.76	3317.496	4008.6086324056	3154.03316666667	3397.91385714286	5292.71738461538	3587.91642857142	3373.61999999999	2875.61342857143	Lys-Phe	C15H23N3O3	Organic acids and derivatives	Carboxylic acids and derivatives	HMDB0028958	NA
M294T96	294.181146341814	1.59641666666667	2207.27464285714	2487.186	2740.8264	3011.778	2301.14323076923	3332.17123076923	3405.35	4719.55178571429	4171.20135	3901.97504	4198.52416666667	4995.2732	3353.0112	3460.47357142857	3533.310625	3903.04606666667	3566.66447368421	3523.42617647059	1057.59875	3401.826375	3761.85578571429	3074.7356	Phe-Lys	C15H23N3O3	Organic acids and derivatives	Carboxylic acids and derivatives	HMDB0029000	NA
M295T135	295.128724539245	2.24245833333333	12091.8638823529	11445.50424	11700.5415789474	9971.13529411764	11663.16565	9456.63965217391	15309.1869411765	16192.1930909091	14606.6847826087	14959.36112	14710.2853333333	15377.9796071429	17276.7898181818	17207.5870476191	17436.1607692307	16289.79113	17101.9652727273	16303.1488421053	14282.4457894737	12430.1787272727	12963.4097142857	13440.165	Phe-Glu	C14H18N2O5	Organic acids and derivatives	Carboxylic acids and derivatives	HMDB0028994	NA
M295T137	295.16494428154	2.28189166666667	10233.1885714286	12260.21	9891.60073913044	11173.3083	10890.3274210526	11201.51344	24528.3267272727	27040.9097692308	22496.6699130434	23991.257	22733.5763076923	22852.7030769231	24482.2718181818	21401.09635	24924.3734	22275.6861818181	22001.264	22468.32	19264.21613	17663.668	20137.4209523809	17171.2520869565	Tyr-Leu	C15H22N2O4	Organic acids and derivatives	Carboxylic acids and derivatives	HMDB0029109	NA
M296T50	296.06558760946	0.8258	25864.758	27303.6705882353	27875.3657058823	31390.6578	28459.5388	25686.6688235294	33006.45928	34966.4278793104	32136.7369230769	37768.8967241379	34224.5589473684	34303.6417241379	46110.21663	47136.1902666667	50725.94	44513.625	45440.3842608696	40660.7827586207	56496.00463	31540.3230714286	36110.7121481481	33541.0325	Glycerophosphocholine	C8H20NO6P	Lipids and lipid-like molecules	Glycerophospholipids	HMDB0000086	C00670
M296T44	296.089651278591	0.7294	1182.668	1646.327	1183.894	1369.68092307692	1135.326	1133.41242857143	1681.0025	1222.53970278226	1815.68053333333	1769.5505	1452.7715	1985.626	1374.76369565217	1302.82666666667	1220.91505263158	1508.29982757568	1128.528	1446.48815384615	1495.07815151515	1438.1575	1194.82676923077	1236.13411764706	Glycerophosphocholine	C8H20NO6P	Lipids and lipid-like molecules	Glycerophospholipids	HMDB0000086	C00670
M296T63	296.123902531667	1.04718333333333	5876.00192	5326.88	5959.87	6565.2615	6389.0176	7431.09673684211	5604.21171428571	7797.00085714286	5277.31346153847	7233.43384615385	7467.961875	7699.24523076923	7269.0275	6764.63142857143	7756.75680000001	6638.48339999999	8065.48125	7114.31176470588	9837.93333333334	6686.179688	5656.576	7231.09330434782	Tyr-Asn	C13H17N3O5	Organic acids and derivatives	Carboxylic acids and derivatives	HMDB0029100	NA
M296T95	296.123828902115	1.5793	2952.53082352941	3477.72113636364	3375.45742857143	3774.6247368421	3438.73915789474	3864.40997619048	3087.14973913044	3586.07407407408	3966.32580952381	4444.63537777778	4111.46247368421	4397.01166666666	4113.057	4570.09254545454	4713.81962264151	3605.47590909091	4367.844	3596.82	427.592041666667	3302.1225	3587.0442	3574.81961290323	Tyr-Asn	C13H17N3O5	Organic acids and derivatives	Carboxylic acids and derivatives	HMDB0029100	NA
M297T129	297.10782624928	2.14649166666667	10622.457	12780.5101739131	12749.5883333333	13430.7508695652	12567.3334347826	12790.2372	8968.456	7985.58855555554	9280.8137142857	8299.81894736841	8294.17153846153	9282.96296296296	9623.30080952382	9573.03789473684	10112.163	9310.76249999999	10092.1636666667	9430.6185	7671.12355555555	7707.40282352942	8217.6348235294	9382.77932142857	Asp-Tyr	C13H16N2O6	Organic acids and derivatives	Carboxylic acids and derivatives	HMDB0028765	NA
M297T96	297.107917833988	1.59641666666667	1836.6425	1991.7693	1870.32725	1719.81435	1798.962	2669.4981438773	1653.456	1904.475	2235.94900571383	1926.296	2706.06979806083	1599.00327272727	1886.6328	2032.09189393939	1938.83336530413	1446.91186956522	1705.34313793104	1450.635	942.888571428572	1543.1745	2367.76178082192	2127.81366666667	Tyr-Asp	C13H16N2O6	Organic acids and derivatives	Carboxylic acids and derivatives	HMDB0029101	NA
M297T139	297.126527462076	2.31645	1715.85172727273	990.117187500001	1747.427625	1388.68784210526	1381.96963636364	1494.604	3025.98055555556	2983.02333333334	3304.38239215686	2894.21052631579	2618.1993	2623.51776470588	3703.91895652174	3242.987	3351.9504	3360.78780952381	3349.02857142858	3888.82327272727	2402.70631578948	1968.83409090909	2679.06254545454	2822.14232258065	Asp-Tyr	C13H16N2O6	Organic acids and derivatives	Carboxylic acids and derivatives	HMDB0028765	NA
M298T199	298.27362104009	3.31143333333333	16249.9441	14927.4414	18885.93609	18010.8265806452	18676.655	12964.8507	16272.284	17011.6272941176	17549.6673333333	16974.2778823529	19529.6	17598.3253333333	17996.7503333333	16445.0480666667	17991.2568857143	18263.7232941177	17529.8173333333	17181.3692727273	22561.3929032258	11720.0034	16699.88044	19354.66444	Linoleic acid	C18H32O2	Lipids and lipid-like molecules	Fatty Acyls	HMDB0000673	C01595
M298T276	298.273837131811	4.60413333333333	24481.7583387097	26996.6732	9303.2	20100.923877551	24373.5174909091	17832.3806769053	9566.58611111112	22681.3479245283	22454.1321533742	25094.1058765432	17655.6226595745	9867.846938	12136.96522	16737.5210886102	10800.1364705882	10160.4188292683	8372.17372413793	16933.3365508049	5686.66000000001	20497.1899495798	17076.8566896552	16445.1551417301	Linoleic acid	C18H32O2	Lipids and lipid-like molecules	Fatty Acyls	HMDB0000673	C01595
M298T424	298.310011876083	7.05955833333333	12151.1583333334	15644.347631579	17901.6305217392	14730.7427142858	12990.5867826087	13759.0563333334	13280.168	12001.7978181819	16580.924173913	15192.4860000001	17804.8162499999	13503.2623846154	14593.6125833334	12292.7938	16448.7142857142	15257.7277142857	13613.3002608696	13564.4041481482	15637.6143333333	14896.1945	13238.2928571428	14131.6520869565	Tridemorph	C19H39NO	Organoheterocyclic compounds	Oxazinanes	HMDB0031810	C11285
M298T457	298.31037581827	7.62188333333333	22217.1975	24466.2186666668	20802.1799583332	21232.6995	29118.3671868132	22922.5664285715	23922.8003571428	24433.5721238938	21205.5968	25154.27875	19309.2805862068	24291.8112857143	26841.4012647059	21397.3615217392	24610.0678709678	24216.4372432433	26456.6492903226	24573.0705	25625.8372692307	23420.75724	24508.467	25618.3426666667	Tridemorph	C19H39NO	Organoheterocyclic compounds	Oxazinanes	HMDB0031810	C11285
M300T191	300.216790796674	3.175425	4181.29326315789	4490.41483333333	4662.48446511628	4022.76571428571	4128.84681818182	3715.512	4568.92382608696	4229.17833333334	4026.9185	4176.37038297872	4415.29230769231	4282.03016129032	4978.84069565217	3916.81500000001	4561.97853333333	4461.81657894736	3918.43259999999	4274.73212903226	5794.8176	3796.36	4382.15771428571	4254.78375	Acylcarnitine 9:1	C16H30NO4	Lipids and lipid-like molecules	Fatty Acyls	-	C02301
M300T183	300.289795998903	3.04504166666667	6079.09536363637	6416.19999999999	6423.45326086955	7392.36832142857	6835.54799999999	6464.75871428573	1522.87816	1543.49568	1421.06472	1944.51923076923	1273.46761111111	1853.13076923077	2192.96292307693	2090.07484210526	1881.0704	2108.10416666667	1094.445	1959.24413043479	3506.754	3043.96200000001	3232.47	3745.96445454545	DErySphingosine	C18H37NO2	-	-	NA	NA
M301T46	301.066829042904	0.771283333333333	15844.3888333333	18059.6059285714	16808.7271578947	16952.7774444445	17024.2633	18158.1608421053	19103.8434	20422.8136153846	18334.13444	20132.2700909091	19407.9887272727	15844.0426511628	23369.1195789474	18469.8881578947	19780.8300555556	19970.0709090909	21180.7072222222	18318.74055	17219.4890588235	17206.6909090909	18031.71825	18105.32368	Tectorigenin	C16H12O6	Phenylpropanoids and polyketides	Isoflavonoids	HMDB0042024	C10534
M302T63	302.134850562844	1.05035	4418.6685882353	5835.04960869565	5994.18739130434	6553.61530434783	5187.0052173913	4719.656875	4949.26133333333	5478.54333333334	5082.40751515151	4477.87568	5429.166625	5187.95790909091	5930.67520833333	5858.489	5364.1155652174	7015.79825	6255.46356521739	6812.7185	5748.30666666667	4116.83307692308	5388.56494117647	3588.4968	Gly-Pro-Glu	C12H19N3O6	Organic acids and derivatives	Carboxylic acids and derivatives	NA	NA
M302T139	302.149177037054	2.32199166666667	12787.607	15351.1037727273	13154.4735263158	14400.49219	13634.5923636364	9376.28468181818	12549.35413	13640.9351794872	11930.8760606061	7853.47162500004	10420.51563	9077.85	12641.4855769231	10284.54915	10007.6386666666	13756.7994736842	9847.93599999999	9088.84533333333	9524.63894736843	9614.40254545454	11201.1445454546	6819.94524137931	Trp-Pro	C16H19N3O3	Organic acids and derivatives	Carboxylic acids and derivatives	HMDB0029091	NA
M302T132	302.170895044804	2.19439166666667	2857.54009302325	2517.72436363636	3111.65338461539	1842.426	1697.2065	1564.07693333333	3685.98877274363	2768.81580752418	3496.35319737026	1858.21294827586	3172.32268283242	2487.82451612903	2345.61231994629	2162.16935294117	1801.49463636364	1923.30369230769	2644.01945568266	2859.76653846154	2522.95238095238	1573.02888235294	2076.02571428571	1727.6536	Trp-Pro	C16H19N3O3	Organic acids and derivatives	Carboxylic acids and derivatives	HMDB0029091	NA
M302T157	302.232350339165	2.61805	1345.87836842105	1506.66563636364	1422.32486956522	1380.7020952381	1584.09642857143	1567.13171428571	1773.44746666667	1431.63936	1536.54333333334	1796.355	1851.25435135135	1337.16216666666	1417.27495	1289.95795454545	1588.36656	1477.85624	1745.35114285714	2043.90625531915	1293.698	1508.54104761905	1444.22504347826	1383.44868	Acylcarnitine 9:0	C16H32NO4	Lipids and lipid-like molecules	Fatty Acyls	HMDB06320;HMDB13288	C02301
M303T128	303.145027125979	2.13846666666667	5248.70725	3125.74584615385	3090.074	3127.85666666667	3580.54909090909	3054.28421052632	8173.58603076923	3850.95494736842	2986.825	3789.5136	7832.87691044776	2938.76905882353	3541.22825	2313.8355	6212.02558620689	5808.82666666666	2557.055188	6064.00900000001	2559.10626086957	5759.18372881356	3096.63316666667	2534.26526315789	His-Phe	C15H18N4O3	Organic acids and derivatives	Carboxylic acids and derivatives	HMDB0028892	NA
M303T131	303.166435866285	2.18451666666667	1231.38425806452	1057.32825	1031.0922	1049.51233333333	1415.403	1055.62233333334	933.288695652174	1145.45914285714	1593.39898986816	1042	946.540571428571	1211.155	1116.41684210526	1249.752	778.2924	814.861666666662	1383.60610351563	1731.108691	874.823076923077	1496.12912205287	873.046526315789	976.820000000002	His-Phe	C15H18N4O3	Organic acids and derivatives	Carboxylic acids and derivatives	HMDB0028892	NA
M303T323	303.231687333282	5.37926666666667	43432.1172727272	47630.8250000001	47648.8793684208	43459.7643999998	56242.3885714284	46986.5087727273	15429.596	19981.4384615384	20023.0670769231	21992.58912	20534.822	21238.7603846154	27088.0501599999	27129.9307142857	29601.3253846153	32065.1358461539	32246.136	27584.4994545456	27846.2459545455	24543.5432	32037.8212777777	33623.2245454545	cis-5,8,11,14,17-Eicosapentaenoic acid	C20H30O2	Lipids and lipid-like molecules	Fatty Acyls	HMDB0001999	C06428
M303T319	303.248438500383	5.32401666666667	2346.46715087891	3600.092	2767.26745605469	2529.23482352941	2355.98161538462	5006.44	1452.22029622396	917.501625	708.240000000001	1406.54461538462	815.579750000001	1286.07142857143	1467.4032	1183.49764285714	1041.24230769231	1258.54266666667	1517.80211698092	1252.60112	857.270785714289	1873.29266666667	1624.3845	1477.72003173828	cis-5,8,11,14,17-Eicosapentaenoic acid	C20H30O2	Lipids and lipid-like molecules	Fatty Acyls	HMDB0001999	C06428
M304T140	304.165303623047	2.32935	9526.77818181818	9648.33040909091	8351.20522727271	9697.05613333333	9468.03166666668	10899.2653846154	9705.81386666667	10477.0813333333	10976.6661333333	9175.35156249998	9149.81228571428	9485.41358823528	10005.20063	10387.5065555555	9359.75625000002	10910.988	9836.57359999999	10027.2893673469	9725.22133333333	8178.71210526316	8911.52324999999	8120.93333333333	Val-Trp	C16H21N3O3	Organic acids and derivatives	Carboxylic acids and derivatives	HMDB0029138	NA
M304T135	304.186395747705	2.24676666666667	1667.5796	1296.73885714286	5833.9868702608	1655.68266666667	3865.60237312317	1414.98963157895	7098.55938720703	4430.89631818182	10315.5630421358	3542.231438	4993.85095238095	3751.16363636364	8870.21944046021	4734.89280000001	3994.632	6434.49808695651	5258.033875	8329.57390594482	2608.34481818181	2738.168	3134.85971428572	2935.90278947369	Val-Trp	C16H21N3O3	Organic acids and derivatives	Carboxylic acids and derivatives	HMDB0029138	NA
M304T358	304.260849106481	5.96813333333333	35118.6802758621	71244.9055740742	49812.615	51134.5854166668	52939.0239583333	53725.2502222222	22333.3740606061	27948.0291428572	28195.4271428571	40035.820372093	30198.4367307693	43679.6694999999	32013.1546666667	49906.0669245283	50854.6149038461	34665.7532916666	36400.564347826	37820.349	40082.2045090909	23757.5952857143	58043.7016851853	38193.3078260869	Fenpropimorph	C20H33NO	Benzenoids	Benzene and substituted derivatives	HMDB0037270	NA
M304T481	304.260558793978	8.02070833333333	6726.40058139534	9104.01290322581	5796.78665624999	6170.54415384616	5265.98856521739	5894.99	9047.41020000001	5576.46901168823	7514.53306976743	7527.21091666667	13103.8028333333	9842.04866666666	5318.89982608696	9439.14212765957	6997.22588315217	5996.11251612903	4910.688	8546.39418181818	2516.77223076925	6225.67708000002	2373.87124999999	3764.67764705883	Fenpropimorph	C20H33NO	Benzenoids	Benzene and substituted derivatives	HMDB0037270	NA
M305T353	305.247263317192	5.87935833333333	71513.5934782608	76905.8114090913	79822.0166666665	87604.3702857141	90321.8707142853	85119.1306666666	27282.4386666667	25996.0154545454	32065.9610333333	28212.9535999999	28018.7397599999	27793.35168	49248.51804	49545.2852631579	50435.4128333333	57058.8007407408	56487.8420454545	51301.2876	41360.7818181818	50885.3120454544	50323.9574545454	49541.7585000001	cis-5,8,11,14-Eicosatetraenoic acid	C20H32O2	Lipids and lipid-like molecules	Fatty Acyls	HMDB0001043	C00219
M305T364	305.264752249671	6.06004166666667	9176.91731818184	8057.20965517243	6633.36586956523	7113.03942857142	5186.23831578947	6776.52835693359	4133.38309090911	2654.91193498884	1034.33477777778	3865.63174977022	3609.60394965278	3410.69818496704	2878.39828491211	3598.76814963601	9021.00000000002	4344.9149344308	5316.58307848479	9695.66461538461	1750.71333333335	8678.15618181819	3713.93099999999	3571.18256250002	cis-5,8,11,14-Eicosatetraenoic acid	C20H32O2	Lipids and lipid-like molecules	Fatty Acyls	HMDB0001043	C00219
M306T137	306.144308620697	2.29003333333333	3474.65754545455	3772.2012631579	3256.91195652174	3572.20119047619	4407.69477272727	3651.5766	4828.48942857143	5125.56719047619	4975.65714285715	4216.49321739131	4059.80868965517	4937.1589090909	4783.68904347826	4532.162	4622.03980000001	5973.13888888888	5421.24020833334	6490.08148148149	4136.44194117647	3252.537	4074.58234285714	4215.72059090909	Thr-Trp	C15H19N3O4	Organic acids and derivatives	Carboxylic acids and derivatives	HMDB0029072	NA
M306T133	306.169171979583	2.2128	456.82	451.023	9649.93993749998	3232.89749999998	10926.47475	1837.1326	5427.4655	320.432999999999	2930.63505882353	1704.4345976177	913.671069675022	968.935645161291	721.468022664388	1087.38265773228	6282.26666666667	2287.18660869565	951.2988	5872.1606031746	565.156666666666	443.343186151414	490.521733333334	1298.4604695638	Thr-Trp	C15H19N3O4	Organic acids and derivatives	Carboxylic acids and derivatives	HMDB0029072	NA
M307T376	307.262858807083	6.2654	8433.49840000001	11063.6198947369	10801.46352	11633.7710526316	12527.28	13291.7523243243	2265.34731657609	1651.45736842105	1928.51347826087	3621.81184615385	2677.36319999999	2048.64506896552	5031.25075000001	3565.06294736844	4622.59325	6068.57514285714	5950.64575	5752.01369999998	4013.95482352942	4313.12117647056	7595.40495652173	6704.43063157894	9Z,11E,13E-Octadecatrienoic acid ethyl ester	C20H34O2	-	-	NA	NA
M308T64	308.090926578331	1.06240833333333	207823.540909091	184486.389636364	221134.394090909	215848.89826087	236882.1455	189123.95026087	277641.512909091	303193.220923077	339971.058692308	313433.6662	314291.537307692	351254.755384616	365037.278307692	304704.601409091	275300.223692308	309059.748	345062.321318182	385021.724230769	305112.445454546	244131.065454545	230108.768	288191.196	L-Glutathione, reduced	C10H17N3O6S	Organic acids and derivatives	Carboxylic acids and derivatives	HMDB0000125	C00051
M308T371	308.294468701093	6.17893333333333	9027.37357142851	17202.8186250001	12990.39638	31206.9566818181	26225.1069629629	11545.2474285714	8473.55249999999	6259.99239130433	6184.39192	6343.3425	6446.09618181821	7938.33634782611	8585.3556666667	10276.7027272727	10966.9709387755	7094.87592857143	7034.11670000004	13079.2900408163	10916.8665517242	8534.94620000001	8686.971	9442.7091	(3S,6E,10E)-1,6,10,14-Phytatetraen-3-ol	C20H34O	Lipids and lipid-like molecules	Prenol lipids	HMDB0035083	null
M309T199	309.130798281115	3.31666666666667	1701.69227272727	2146.615	2016.8539047619	1959.96857142857	1682.42890909091	1456.94614285714	2038.13952	1783.19291803279	2736.11194029851	1778.61184	2269.617	1731.6496	2115.86195121951	2232.99868181818	1892.75863636363	2194.73333333333	1540.92333333333	1604.06909090909	2071.8495	1758.72436363636	1639.41671428572	1740.0552	Nifenazone	C17H16N4O2	-	-	NA	NA
M310T66	310.13911169019	1.1034	2636.22777777778	3097.90975000001	3246.672	3272.35555555556	3975.69933333333	3436.33188888889	2826.5955	4006.95288888888	3825.06428571429	3866.66933333333	3403.27044444444	3370.22361111111	2349.8725	3804.48075000001	3627.81199999999	3025.72502857143	3942.90533333334	3141.13672727272	6306.71888888889	3542.52338461539	3657.22199999999	3629.56192857143	Tyrosyl-Gamma-glutamate	C14H19N3O5	Organic acids and derivatives	Carboxylic acids and derivatives	HMDB0029119	null
M310T56	310.17549576289	0.93785	3727.33375	4456.63166666667	3684.692	4087.92533333333	3387.785	3697.96875	4856.35305882353	4662.22066666667	5511.353438	4739.844375	4421.43133333334	4171.1705	4455.174625	3128.89057142857	4277.69470588235	4602.45875675676	4170.234	5685.46847058823	1407.02853846154	3905.58093333333	3385.32461538461	3637.924313	Tyr-Lys	C15H23N3O4	Organic acids and derivatives	Carboxylic acids and derivatives	HMDB0029110	NA
M310T410	310.310175205027	6.84049166666667	1208479.70719047	1340400.89059091	1284543.246	1251742.22672727	1399239.37782608	1412121.26899999	220612.0263	271548.347212121	275847.816719999	265411.1283	275525.6734	243641.386129032	551811.870000001	553506.234909089	600831.511199999	555450.44648387	591816.58590909	587247.2925	661665.887428568	667589.010681816	678738.742818182	626703.839363635	Geranylcitronellol	C20H36O	Lipids and lipid-like molecules	Prenol lipids	HMDB0032147	null
M311T129_1	311.123772710695	2.15600833333333	2614.67361111111	4038.08190476191	2801.64417647059	3104.29155555555	3367.18858333333	3124.4655	2890.36084615385	2474.22407692308	2813.21715789474	2423.9345	2447.48636363636	3002.86311864407	3454.38367241379	3122.33009523809	3105.49166666666	2923.635	3145.04440740741	3056.339	1496.495	2124.35576470589	2433.23875	2108.7387826087	.alpha.-L-Glu-L-Tyr	C14H18N2O6	Organic acids and derivatives	Carboxylic acids and derivatives	HMDB0028831	NA
M314T158	314.232117224591	2.64059166666667	1758.72512	1623.32222727273	1723.474	1765.264	1630.209	1596.2985	1380.5551	1495.33030769231	2042.98045454545	1618.42033333334	1679.8097037037	1593.40945454546	1422.58678571429	1463.54416666667	1609.05207692308	1630.6185	1496.70156521739	1511.78028	1632.81913043478	1599.37857142857	1590.29647826087	1512.33380952381	Acylcarnitine 10:1	C17H32NO4	Lipids and lipid-like molecules	Fatty Acyls	HMDB13205	C02301
M315T366	315.252609434438	6.105375	9267.6	8430.29443478257	7754.42250000002	7055.5333333333	8680.63857142857	8625.24162500003	7913.34275	9194.22947368427	8305.84794285715	8458.53450000001	7808.75333333336	6505.77428571429	9024.61142857148	8773.65810526318	9720.33241666663	10959.1650862069	8720.25323076926	6957.39000000002	5629.59999999998	7982.06	9388.62599999999	7344.35649999998	Dibutyl sebacate	C18H34O4	-	-	NA	NA
M316T138	316.128931470827	2.29615	3940.0927	4857.59866666667	5544.35789473685	4428.85225	4660.29454545455	4185.28110000001	9286.55728	10751.7199615385	8450.6058	9053.65042622951	10264.0819767442	9279.93305084745	10812.16928	9040.65521052633	12732.8576052632	10140.3568695652	10907.7395789474	10711.0561212121	7048.69609090909	6198.61846153848	8271.98781818182	8349.57752	PyroGlu-Trp	C16H17N3O4	-	-	NA	NA
M316T162	316.247974980514	2.70754166666667	8176.26154545453	8489.10133333332	7928.839	8572.73385185185	9037.28368571428	9217.37468421052	8138.15820895522	8842.18384615385	8014.43455882353	9260.18380722892	7499.66307246377	9112.43218181817	10768.963880597	10246.5462857143	11109.5944714286	9474.85160000001	10817.8744545454	10136.6052794118	8087.07154545455	8172.52428571428	7858.02945454546	8790.63900000001	Decanoyl-L-carnitine	C17H33NO4	Lipids and lipid-like molecules	Fatty Acyls	HMDB0000651	NA
M316T199	316.284250907556	3.31251666666667	14786.6814333334	13543.9938	17822.739	16288.9963870968	17384.4896129032	9433.29116666666	14602.7828571429	15090.7185882353	16944.195	16295.4226285714	17397.42875	16046.5606666667	15434.22	13442.151952381	17831.0685	15237.5439428571	15188.8338666667	16169.8792647059	18825.8427	10032.984	10006.5315	15571.9401290323	9,10-epoxyoctadecanoic acid	C18H34O3	Lipids and lipid-like molecules	Fatty Acyls	HMDB0061650	null
M318T134	318.165119340694	2.2267	3385.024	2968.62547826087	2879.63884615385	2113.27257142857	2258.06133333333	3092.14000000001	4284.26569257464	3309.40367126465	2248.86872727273	3296.66919402985	2755.456	4000.67220197405	3577.54701923077	1940.31788235294	3489.08136679909	2792.87152941176	3368.74447058823	3279.59096854074	3331.73977272727	2889.71004545455	2692.02479414506	1899.91371428571	Trp-Leu	C17H23N3O3	Organic acids and derivatives	Carboxylic acids and derivatives	HMDB0029087	NA
M318T142	318.181358537096	2.36985833333333	2520.3156	2669.69776480538	2592.629	2556.45835714285	2565.0678	2597.5675	3273.39599999999	3612.57050000001	3326.35653846154	3445.9425	3252.84235294118	3484.86057575757	4184.18942307693	4214.06515384616	3791.16896774194	3737.40694736843	4130.37784615384	4182.43826086957	2969.61485714285	3090.34545454545	3238.47357142857	3393.27255555556	Trp-Leu	C17H23N3O3	Organic acids and derivatives	Carboxylic acids and derivatives	HMDB0029087	NA
M318T250	318.240113940988	4.17415833333333	13358.5789473685	23063.2389024391	31012.5957894737	13729.4063333334	13227.0462222222	32362.3693150685	26336.1079518072	22904.6683333333	11275.3455652174	11409.3727	10767.2893	10149.9666666667	13579.2210909091	12940.3807692308	13775.7678095238	18903.1756578947	12034.9782222222	9914.92777777778	10404.2335	10269.6439473684	20624.4957	25308.95	Drofenine	C20H31NO2	-	-	NA	NA
M318T167	318.299894263983	2.78519166666667	907.761818181819	1271.64966666667	858.722526315788	872.478599999998	974.88492307692	862.665	1705.982	1677.291	1600.19630769231	2182.59599999999	1955.96769230769	1668.13842105263	1525.13838461538	1440.16457142857	1462.944	1608.07133333333	1623.59485714285	1848.396	1301.9625	1584.4136	1359.864375	1719.594	Ormosanine	C20H35N3	Alkaloids and derivatives	-	NA	NA
M319T46	319.038904423177	0.773183333333333	12126.7972	14160.662	12602.7072222222	12002.3045454545	12082.5847272727	13634.57	17835.8412941177	18616.6656	16202.2916666666	16033.108	17736.96563	19262.1590909091	18029.2653333333	16710.645	14864.0851111111	18708.9656	19974.4864	18481.3935	11398.3686666667	13972.0093333333	14832.7251428571	16562.432	Myricetin	C15H10O8	Phenylpropanoids and polyketides	Flavonoids	HMDB0002755	C10107
M319T137	319.140000994084	2.27693333333333	3798.58592	4051.093	4294.81311538462	3257.86413333333	4045.788	5002.97599999999	5030.98214285714	3137.97124999999	3736.56875	4753.0275	4002.29091666667	3710.83903846153	3284.365	2331.7085	3125.44581818182	3339.95386363636	4140.85791666668	4415.942655	2751.01768421053	3948.31105263158	3377.72516666666	3078.05555555556	Asn-Trp	C15H18N4O4	Organic acids and derivatives	Carboxylic acids and derivatives	HMDB0028742	NA
M319T62	319.140682025106	1.03713333333333	1105.542	1528.62342857143	1550.325	998.6004	1474.3938	1959.7305	2041.94411111111	2352.20504347826	1690.20356521739	2055.2181	2175.28923809524	1781.696	1426.97686258952	1501.2675	1985.797	2207.67597142857	1823.61192857143	1315.037109	1746.5305	1475.04316666667	1114.084	1268.425	His-Tyr	C15H18N4O4	Organic acids and derivatives	Carboxylic acids and derivatives	HMDB0028897	NA
M319T484	319.166217656201	8.06725833333333	6943.21279166667	5284.85906666665	6404.80968421052	6575.69068181821	6989.645	6361.89000000002	8798.25178571429	6376.31446153846	7802.51365384614	7037.74783870971	8505.59518181817	7993.03866666667	8448.44800000001	5654.36466666668	7602.61769230771	9380.64426415093	6375.03913043478	5956.39761538461	6139.78571428571	7519.17099999999	6122.70810000002	5547.61462499999	Exemestane	C20H24O2	Lipids and lipid-like molecules	Sterol Lipids	HMDB0015125	C08162
M320T138	320.123744023153	2.29764166666667	10647.4095737705	11872.7914090909	14293.29668	11892.39975	11632.6462608695	11809.477	6608.14525	7023.80275409836	7875.13855555555	6292.11130434783	6469.41344444444	6624.85095999999	6290.04114285715	7390.45636363636	6561.61527272727	5674.44153846154	6519.10731818181	6239.81875	6294.00371428572	7745.76	8693.41666666667	7800.6202	Asp-Trp	C15H17N3O5	Organic acids and derivatives	Carboxylic acids and derivatives	HMDB0028764	NA
M322T98	322.18704603026	1.63994166666667	816.417750000002	1181.072	1053.65230769231	1233.7004	1020.19275	1429.26515789474	2203.52563636364	2909.89605555555	2486.173	2178.71494736842	2835.37129411765	3157.738	2739.3685	2311.95133333333	2587.24089473684	2303.07044444444	2793.58	2311.11111111111	1559.01157894737	2138.11425	1918.26044444445	1841.9988	Phe-Arg	C15H23N5O3	Organic acids and derivatives	Carboxylic acids and derivatives	HMDB0028989	NA
M327T202	327.007570865712	3.36275833333333	2295.60272727273	2188.02995121951	2358.19963636364	2233.96409090909	2449.57145454546	2059.82866666667	2078.2158	2752.91642307692	2990.09154929577	2606.48942307693	2873.654	2731.858	2212.54008333334	2155.6935	2174.38042307692	2271.2976	2306.106	2258.57952173913	3161.91272727273	2470.78782608696	2234.8855862069	2108.72752941177	Tris(2-chloropropyl) phosphate	C9H18Cl3O4P	Organic acids and derivatives	Carboxylic acids and derivatives	NA	NA
M328T381	328.320323933025	6.35776666666667	3645.27149999998	4791.76847619047	3576.87933333332	3223.06142857142	3082.654	3887.16982142856	1501.96968078613	1758.78714285715	2025.55024	1241.0145	1497.21066666668	1468.628	1534.98239999999	939.521454545455	2526.84107317074	1293.21413636364	1667.51314285715	1927.3447672526	2251.48925000001	2836.92293333334	2700.00952941177	1952.13199999999	D-erythro-Sphingosine C-20	C20H41NO2	-	-	NA	NA
M329T314	329.159233130129	5.225875	1640.128	1148.84763636364	1424.66086956522	1682.15384615385	1517.81817391304	2138.789875	1655.54985000001	1303.68891666666	1298.90760000001	1262.87876923077	1331.20644	1117.384	1269.68142857143	1349.62077272728	1447.33958333333	1410.81923076923	1246.64727272727	1546.55515384615	1663.87976470589	1262.8092	1258.0255	1247.50427586207	Tiapride	C15H24N2O4S	Benzenoids	Benzene and substituted derivatives	HMDB0042039	null
M329T344	329.247268157559	5.72726666666667	15835.9171428571	15893.6851764706	17405.317368421	16990.125	18972.2323636364	15076.4391363636	6272.94095652177	6026.27849999998	6110.57664000001	5860.11480769232	4894.98423076925	6294.80769230769	11716.4336666666	9793.56509090911	11609.2008181818	10342.20141	10060.446173913	10837.1980769231	8137.26	12089.4685714286	10546.0041818182	9829.64768421059	Pinolenic acid ethyl ester	C20H34O2	Lipids and lipid-like molecules	Fatty Acyls	NA	NA
M330T166	330.26320075602	2.76946666666667	1961.6325	2785.305	2487.34823529412	1921.5652173913	1741.9515	1697.13742105263	3607.15723076923	2069.126	2939.11063829787	3096.70775	2076.3165	2582.60411111111	2261.76289655172	1747.68218181818	5202.64454205607	2775.73832258065	1903.31672727273	2090.37176	1710.5257	1717.248	1908.61009090909	1961.13222222222	Acylcarnitine 11:0	C18H36NO4	Lipids and lipid-like molecules	Fatty Acyls	HMDB06202;HMDB13321	C02301
M331T140	331.044498566146	2.34105	9270.79094117649	8852.31111111111	8812.05729411765	9046.45764705882	9020.626125	8326.81695238095	9342.47710526314	10640.9465217391	9260.86811111109	10316.662826087	9248.86355555555	9144.36822727274	10539.77168	9201.3402	8637.65736842104	9739.26964285716	8968.05176470589	8987.79410526314	11221.1025882353	8664.40288235294	9579.62522222223	8947.00833333333	Blighinone	C16H10O8	Benzenoids	Phenanthrenes and derivatives	HMDB0030643	null
M331T360_1	331.262690694687	6.00323333333333	18063.7985499999	25899.8325882354	27612.65781	24402.5733333333	24695.5173157895	22023.60863	4990.65352941179	5497.32559999998	6561.07039999997	6782.99611111112	7249.73228571428	6344.32854166666	13339.8733333334	12931.7456842105	13219.6459	14168.4546666666	13150.5451666667	12538.9681111111	9796.93000000002	12294.3784736841	13131.9716923076	11462.6633333334	8Z,14Z-Eicosadienoic acid	C20H36O2	Lipids and lipid-like molecules	Fatty Acyls	NA	NA
M331T360_2	331.283787590818	5.99738333333333	13073.812409091	13878.2460000001	15446.4924444445	14757.7534666667	14936.2421176471	12705.950117647	17170.5159999999	11119.6758333333	14723.3861818182	18057.5584210528	14741.1230000001	13534.0714583333	15118.834736842	14187.9134117647	14782.9022666667	18751.0426785714	15239.0147368421	15150.5592105264	10364.1168421053	12835.5406756757	13315.4004210527	12667.60495	8Z,14Z-Eicosadienoic acid	C20H36O2	Lipids and lipid-like molecules	Fatty Acyls	NA	NA
M334T138	334.139383567882	2.299075	9770.26370833334	11278.9897590361	8677.11	10138.282	9444.546	10874.2979166667	19645.8331034483	20248.5777910448	18558.60188	21401.76308	19168.5168461538	19991.6685074627	22925.7379090909	24081.35935	23101.2979259259	22453.0810434782	22720.4417741936	23328.8106666667	15673.1740441177	15191.2100454545	14674.8261904762	15443.3453846154	Glu-Trp	C16H19N3O5	Organic acids and derivatives	Carboxylic acids and derivatives	HMDB0028830	NA
M334T132_1	334.161262614316	2.20373333333333	2770.5645	1946.1624	2571.23836363636	2473.468875	1982.65857142857	3320.302438	3031.47457142857	1919.7235	3138.5805	2072.1928	1993.94386363636	1363.8376	2338.52	3244.90416935512	5100.94805309735	2895.58397020612	2616.58666666667	3491.8039771186	2651.12064285714	3244.45873260498	2048.61063829787	2067.21657627119	Glu-Trp	C16H19N3O5	Organic acids and derivatives	Carboxylic acids and derivatives	HMDB0028830	NA
M336T141	336.137040617636	2.34400833333333	1576.61493333333	2085.67492957746	1660.70666666667	1910.0388	2093.53666666667	1686.56366666666	3291.21782608696	4094.72227272727	3564.52470588235	4050.27863999999	3524.4088	3471.470438	4403.74670769231	4888.00581818182	4268.3355	4201.19123809524	4333.25627777778	3197.08542857143	2931.58711764705	2793.40285714286	2791.94666666667	2590.62933333333	Met-Trp	C16H21N3O3S	Organic acids and derivatives	Carboxylic acids and derivatives	HMDB0028984	NA
M337T232	337.074709738963	3.85976666666667	1084.20125	1005.11068421053	1107.29285714286	976.713818181816	1042.9475	1086.804688	1299.727531	971.97744	1065.52777777778	1121.23116	1233.8448	992.332799999999	1075.587	1038.01952380952	1092.3847	991.065909090907	1141.33428571428	941.07528	1253.7	853.708	1084.51059259259	1074.8148	Dicumarol	C19H12O6	Phenylpropanoids and polyketides	Coumarins and derivatives	HMDB0014411	C00796
M337T366	337.23432853552	6.10311666666667	7942.22373913044	8802.04069999996	7755.72572727273	9951.03204347829	10803.9893333333	7427.70000000001	8537.76886666666	12304.63828	12628.6300714286	11545.2014117647	8748.70480769233	8227.53403846152	9406.75219354839	10279.3730000001	12762.485	17702.0543283582	9639.28572727273	9583.10418518519	6249.23245833331	5849.52313636364	8958.84383333332	7902.01159999997	Fentanyl	C22H28N2O	Organoheterocyclic compounds	Piperidines	HMDB0014951	null
M338T199	338.266375282253	3.31183333333333	39495.7252758621	40485.3056666666	45290.3436774193	41876.9553103449	44296.9407	31995.9672	39149.19	38382.495	43154.6822121212	39542.9497647059	43375.0729411764	43247.3931764705	40151.2708571429	42084.0741666667	41707.70348	41307.5330909091	38594.3885357143	42279.9585294118	51372.9141935484	33386.0704285715	38971.1489677419	45493.4286	Linoleoylglycine	C20H35NO3	-	-	NA	NA
M338T393	338.341547984025	6.54375	309880.998	265194.216666665	383442.154833333	692562.141206896	285879.400833333	503167.782000001	376260.256533332	417354.341625001	741662.210765431	312712.966285715	623307.1165	380931.805655172	481326.950000001	475487.2655	421232.954500001	487744.04368421	281351.775999999	510811.054500001	418490.717484849	376002.627038461	304298.669888889	404812.1855	Erucamide	C22H43NO	-	-	NA	NA
M338T341	338.341677290441	5.69033333333333	101323.8192	115255.518727273	234805.122794117	236015.094085714	614671.054421053	264483.900153846	163101.727085714	101470.112333333	351518.780431034	125694.507857142	31289.3013333331	173314.126266667	113908.195227273	650926.611320388	305773.846938776	234984.607578947	116741.353363636	210672.870545455	99540.7351999999	254796.238894737	636890.962206186	600929.725921348	Erucamide	C22H43NO	-	-	NA	NA
M338T372	338.341507010761	6.19166666666667	181621.961399999	187342.0961	278483.771066667	182705.118473684	193462.902	181728.34223077	259721.685428571	442295.516800001	239359.586547852	390406.409513514	106527.936526316	412304.103	503416.7116	207281.145000001	267513.318	257707.874205883	178510.822608696	148842.493866668	374986.162133333	106581.043818181	428712.903260869	205446.948	Erucamide	C22H43NO	-	-	NA	NA
M338T474	338.341764031876	7.89951666666667	3573138.41111109	3771102.591	4150486.35781482	3936742.94433332	4074527.874	4251971.38385187	3596242.72299998	2729319.95399999	3695509.26076922	2627505.72106668	3770534.46937501	3395154.54636841	3155441.37493548	2645324.079	2988755.0037931	2788020.57033333	3345372.14099999	2913336.2940909	3598400.78012122	3768450.19785185	2983874.44133333	3481409.87325925	Erucamide	C22H43NO	-	-	NA	NA
M338T278	338.341484012272	4.62706666666667	58810.2068333336	57475.9194	102297.745	97215.8694814813	102222.732222222	146296.64	105527.102571428	74085.2283999999	201772.969046875	116764.540540541	77085.2691304347	90950.5200689655	16023.2939999996	82253.39063	76084.0018400002	106435.770666667	65862.25625	162260.196595745	172381.542954546	72538.6983999998	159949.125159091	75969.5443043479	Erucamide	C22H43NO	-	-	NA	NA
M338T306	338.341526130674	5.10008333333333	15749.3420000004	204367.714702128	306690.999	355558.4335	75872.8275789471	332001.159910256	90034.2857142857	142956.736214285	378363.797426966	288409.512030303	93138.0580952378	122428.514	81597.2771249997	62750.1584117648	101594.1413	335219.5812	258420.896470588	310587.749363637	201669.1124	101357.723870968	171284.5664	118648.554608696	Erucamide	C22H43NO	-	-	NA	NA
M338T244	338.341573270216	4.06675	40527.63	57817.047	49913.3630909092	51011.9727499999	103122.556981132	39972.6076190476	62832.8571470589	42273.1732807989	44703.1124267578	49790.9926666667	74572.4063888889	53610.7625	63647.849137931	35138.1333333334	54635.5236923076	31706.7253333334	60861.003	49289.482925926	31530.056	43679.0922857143	38730.4808571429	45442.5727844238	Erucamide	C22H43NO	-	-	NA	NA
M340T333	340.320675498772	5.5501	2815.41704347827	2811.91891891892	2381.4926	2272.75165217392	2143.54513043478	2334.208	2143.332	2136.55214814815	2230.93444444445	2220.812	1973.54555555557	2250.36359259259	2369.322	2093.76372727273	2080.80622222223	2306.38319999999	2319.25909090909	1831.37846153846	2946.346	2756.99428571429	1983.66763636364	2026.28949999999	N-[(1R)-2-Hydroxy-1-methylethyl-9Z-octadecenamide	C21H41NO2	-	-	NA	NA
M340T399	340.35707005866	6.65664166666667	52368.1821153847	47991.6928780488	43252.7352727273	42735.6873658537	47105.1939428571	43627.2096774194	50845.8855937499	70018.3716226415	49286.4164000001	53324.9072432431	66015.1229245283	52157.9189090908	53987.3479666668	38279.9593103448	61709.5260000001	44713.4997272728	50445.4600000001	55517.5512380953	39175.3446976744	56466.7900740741	39785.9674074073	40277.0818787878	Docosanamide	C22H45NO	Lipids and lipid-like molecules	Fatty Acyls	HMDB0000583	NA
M342T141	342.238468136533	2.34301666666667	5602.08245	5758.529	4559.908688	5361.61276190476	5462.16672222222	4670.51066666667	5499.62931818181	4991.72347058824	4826.2919047619	5249.53406250001	5508.55937499999	5145.49965217391	6962.43835714286	5963.532	6124.76038095237	5740.35280000001	6295.59505263158	5333.39681818181	5301.94323529412	5301.2987586207	5170.2024	4684.7375	Ile-Pro-Ile	C17H31N3O4	Organic acids and derivatives	Carboxylic acids and derivatives	NA	NA
M342T167	342.263355227918	2.78799166666667	1457.58247619047	1704.411	1296.22323529412	1559.54481481482	1396.55565	1439.25428571429	1493.43384615385	1107.67104	1345.511313	1412.7855	1240.52576923077	1323.22803571429	1332.49977272727	1447.33930434782	1337.08961538461	1459.70018518519	1510.25739130435	1309.4784	1431.44633333334	1265.55909090909	1276.879	1449.07622222222	Acylcarnitine 12:1	C19H36NO4	Lipids and lipid-like molecules	Fatty Acyls	-	C02301
M344T172	344.279119138401	2.85918333333333	8350.61029999999	7371.77104761905	7066.32183333335	6730.28200000001	7607.52422727272	7921.26123809524	6767.16595384615	7049.83104545455	6520.30943617021	7032.76067741936	9448.75230769231	7826.27581818182	11637.5812307692	8522.06727272727	9612.1261641791	9623.85524444445	8405.93520000002	9581.54211940298	6917.90636363635	7618.98571428572	9295.18542857143	6489.45435	Lauroyl-L-carnitine	C19H37NO4	Lipids and lipid-like molecules	Fatty Acyls	HMDB0002250	NA
M348T96	348.069787168032	1.59425	1620.55340909091	2413.038	1429.85266666667	2239.3458	2063.52294736842	1894.93178947369	1928.59154545454	1959.875938	2139.33961904762	2209.46453846154	2316.33135	1800.41857894737	1904.896	2194.78566666667	2171.07	2008.71647826087	2233.52380952381	1412.00952380952	467.152	1769.83690909091	1827.75155	2359.58355555556	AMP	C10H14N5O7P	Nucleosides, nucleotides, and analogues	Purine nucleotides	HMDB0000045	C00020
M349T93	349.054122266304	1.54395	7182.362	7829.41930769231	16820.8251685393	9927.22168181819	9407.76800000001	9564.7138888889	47078.2448275862	48528.2590344828	52156.5512285715	55964.2424571429	47236.4071428572	47142.0406896552	50542.7916551725	43699.7366153846	50784.0966666667	49097.4191111112	48326.76375	44816.9027142857	33130.1302666667	33244.656	36915.9356129032	59853.8341666667	Inosine 5'-monophosphate	C10H13N4O8P	Nucleosides, nucleotides, and analogues	Purine nucleotides	HMDB0000175	C00130
M349T58_2	349.054351404739	0.966616666666667	24401.10875	29295.981	26475.5717647059	27421.1449411765	28743.52325	29900.9591428572	148395.4551	153521.424	146626.603703704	140198.144473684	131663.867684211	133202.499	146144.5286	155004.4148	143449.604631579	161210.384210526	143727.225882353	142673.039526316	110571.53	109032.025444444	110443.827166667	106090.937	Inosine 5'-monophosphate	C10H13N4O8P	Nucleosides, nucleotides, and analogues	Purine nucleotides	HMDB0000175	C00130
M349T353	349.210767015135	5.88005	1593.21506666667	2958.82199999998	3601.45240000001	4350.02608333334	4266.5208181818	3550.97276470587	1065.22157842463	1157.102	1192.975875	1560.84488888889	1733.28723809524	1602.86999999999	1805.81580000001	2191.90500000001	2114.08114285714	2427.13500000003	2917.59011764706	2432.10463157895	1347.39181818181	1284.9944	2471.62162500001	2882.88185714287	Bexarotene	C24H28O2	Lipids and lipid-like molecules	Prenol lipids	HMDB0014452	null
M352T332	352.320710037649	5.5272	26962.2624999999	24472.6575	21900.6319999999	22925.7416666667	21367.2512	21313.9883333333	21194.2285714285	21992.3759545454	18813.5242105263	18033.2531081081	15232.9835862069	18311.4897105263	25713.3017142857	16605.7608571429	17369.0631034483	17381.6243870968	18294.9123076923	14850.5376	24095.9824166666	16020.26	20797.6026774194	18825.385	Docosatrienoic acid	C22H38O2	Lipids and lipid-like molecules	Fatty Acyls	HMDB0002823	NA
M354T368	354.336192663621	6.13736666666667	19988.1830769231	23093.6151111111	22901.1504	20538.8693333333	15592.2337692307	20687.4460227273	17783.9967857142	15781.2642580645	17235.7419	17220.3515714286	17887.9381333334	18695.94	22071.0394482759	16867.20694	22446.467	15340.5120689655	17049.7543428571	15117.9642	24043.4046666666	17850.0106800001	17733.0686	18519.7708928571	13Z,16Z-docosadienoic acid	C22H40O2	Lipids and lipid-like molecules	Fatty Acyls	HMDB0062219	C16533
M357T362	357.298799209374	6.03200833333333	4729.07788888887	4435.40446153847	5555.55879999998	5343.23842857144	5481.38966666666	4462.65200000002	5762.20603703705	5432.56941176471	5954.61159090908	6445.21263157899	4656.33428571426	4809.0896	12870.073368421	7149.79414285715	7271.99900000001	8086.13142857143	8469.95885714286	6789.15560714283	5115.19360000003	5223.76800000003	6295.11316666665	3752.84171428574	Monoelaidin	C21H40O4	Lipids and lipid-like molecules	Glycerolipids	HMDB0011567	NA
M364T58	364.064708496983	0.964616666666667	2804.65476923077	2674.55083333333	2661.38875	4322.02561403509	2264.09953846154	1244.69973333333	7277.192	6877.12673684211	6872.1888	6890.30392857143	6778.8252	5680.75833333333	6449.29503703703	6428.21661538462	7908.04022727272	7019.235	7718.763938	6673.86400000001	5335.30577777778	5002.95575	4465.220625	4301.612	Guanosine 5'-monophosphate	C10H14N5O8P	Nucleosides, nucleotides, and analogues	Purine nucleotides	HMDB0001397	C00144
M364T101	364.065355351912	1.67756666666667	2036.49666666667	2980.36267741935	2310.879	2205.712	1735.49663157895	2115.93611428571	2660.64564705882	2555.78625	2151.23375	5037.28180327869	2239.75304347826	2799.48888888889	2214.48372727272	3469.92066666666	2096.024	2501.08404347826	1934.971	2032.52739130435	421.553739130435	1329.68442105263	2335.04514285714	1950.26	Guanosine 5'-monophosphate	C10H14N5O8P	Nucleosides, nucleotides, and analogues	Purine nucleotides	HMDB0001397	C00144
M370T177	370.294758583315	2.9429	2673.35272727273	3270.87030270225	2656.85329411765	3066.83631034483	3243.05644444445	2772.359	2477.98863636364	2445.19578947369	2810.068625	2418.75	2624.56265217392	2148.42947368422	3377.57999999999	3460.93452380952	3803.48336842105	3760.92	3218.40321052631	3100.58195652174	2720.50514285714	2602.06390909091	2660.32094117646	2521.3923	Acylcarnitine 14:1	C21H40NO4	Lipids and lipid-like molecules	Fatty Acyls	HMDB02014	C02301
M371T465	371.314960910344	7.74935	15837.96032	12640.8118064516	12145.224	12374.7555384616	13521.0556153846	12780.6996	14679.2896764706	13448.0209285714	12997.0657142857	14378.7758275862	12749.835862069	14047.0738571428	13030.1459259259	13643.3924230769	13945.9200882352	14149.3668571429	11955.3284444445	12324.7388571429	12121.72488	15511.2051111111	11544.1549230769	11964.2057407407	Bis(2-ethylhexyl) adipate	C22H42O4	Lipids and lipid-like molecules	Fatty Acyls	HMDB0040270	C14240
M372T184	372.310670630638	3.06880833333333	6255.44416666667	7504.32931818181	6847.14599999998	7486.04331818181	6763.17599999999	7731.56290909091	4221.396	6297.84405405406	4088.18744	4206.84624	3472.48416	2939.433	7212.80623076923	6104.22449999999	6219.90144000001	6638.81400000001	7671.39286956521	5232.83008	5481.07909090909	4598.41745454546	5792.74583333332	5329.26477272728	Acylcarnitine 14:0	C21H42NO4	Lipids and lipid-like molecules	Fatty Acyls	HMDB05066	C02301
M377T139	377.145113245965	2.32130833333333	3671.30025	4315.83821428573	3611.63046666666	4032.94842857143	3734.024	3504.034	2950.8396	2977.445	2607.69010526316	3016.58755737705	3067.27564705882	2935.42218181818	3057.63739534884	2298.13088888889	2239.771	2301.35417647058	2777.45866666667	1901.17875	3067.00093333334	2870.99441379311	2898.0715862069	2423.4305	Riboflavin	C17H20N4O6	Organoheterocyclic compounds	Pteridines and derivatives	HMDB0000244	C00255
M385T95	385.128760906656	1.58585	2159.5882	3092.718	2268.78875	2437.2268	2408.7392	2802.43626666667	2727.048	2913.0948	3452.03083333333	3096.11446153846	2626.514	2895.122813	2870.608	2895.49153846154	2899.47189473684	2706.536	3200.92045454545	2456.3882	379.1576	1908.14872727273	2396.47026666667	2646.36825	S-Adenosyl-L-homocysteine	C14H20N6O5S	Nucleosides, nucleotides, and analogues	5'-deoxyribonucleosides	HMDB0000939	C00021
M385T62	385.128617670325	1.0416	2449	3281.23818181818	2759.164	3175.5335	2872.0875	3384.46018181818	4401.60966666667	4102.18636363637	4101.50454545454	3746.929625	3161.18718181818	3004.58618181818	3622.96693333333	3973.9377	3535.806	3131.204	4448.75846786499	4215.57355263158	2916.676	2513.66844444444	3249.13890909091	3643.186	S-Adenosyl-L-homocysteine	C14H20N6O5S	Nucleosides, nucleotides, and analogues	5'-deoxyribonucleosides	HMDB0000939	C00021
M391T461	391.283821959537	7.683925	42375.4086666666	45879.1726923077	42693.74648	44104.9568399998	42077.8784516129	36600.4371599999	49429.9645714285	42628.940516129	45800.0431034483	43903.0281724139	49388.04	38707.5563793104	49275.5333333334	42427.4521999999	43155.614	50644.4746216216	38047.7537391304	40594.2173448275	47589.6670000001	46403.2800000001	44977.3980740739	34570.1256923078	Dioctyl phthalate	C24H38O4	-	-	NA	C14227
M391T476	391.28369043918	7.92744166666667	17629.10848	17412.2440903608	11854.3065789473	11759.6087999999	3949.82699999992	29911.1304528302	19830.9538680367	14933.1906	25320.3887777778	15510.6598336356	28910.1149999999	25982.0902	29089.0079302325	16793.16156	32609.87215	32876.4026842105	16971.811134847	28065.9399111112	28679.9517857143	18774.8900512695	18592.9901832374	16804.4524765015	Diisooctyl phthalate	C24H38O4	-	-	NA	NA
M398T244	398.225117233374	4.06025833333333	2089.75305	1882.62936842105	2240.10681818182	2574.213	2522.98157746479	1939.86565217391	1844.57155555556	1800.939	1649.17222222222	2044.05395238096	2310.29736363636	1802.96133333333	1866.11966666667	1863.36757142857	2337.13542857143	2124.66389473684	2138.2027826087	1673.598	2655.75254545454	1747.88075	1909.28266666667	1985.47548387097	Piperidine, 4-(5H-dibenzo[a,d]cyclohepten-5-ylidene)-1-[4-(2H-tetrazol-5-yl)butyl]-	C25H27N5	-	-	NA	NA
M398T190	398.325721146819	3.16625	4622.02709090909	5148.29111111111	4779.43657894737	5163.82844444443	5264.8571	4607.02057142857	3157.46395833334	2768.634	2960.21957142857	2879.38119047619	2985.1116	2954.792	4484.57503030303	4346.98622222223	4758.615	4170.19031578946	4551.12	4195.53884210526	3795.93277777778	3583.75905882353	3699.558	3494.27611764707	Acylcarnitine 16:1	C23H44NO4	Lipids and lipid-like molecules	Fatty Acyls	HMDB06317	C02301
M400T204	400.341719298538	3.40604166666667	13489.0765454545	14647.1725714286	15976.1988	13725.3913043478	13922.475	14071.2657916666	6157.62530769231	7427.58888888888	6865.1866923077	7613.54785185185	7317.23545454545	7397.18619230769	12084.678	11347.2134782609	12852.90304	11930.05	10975.5917272727	11743.69875	9884.02973913042	9478.08639130434	10560.8388571429	9593.85522727273	Acylcarnitine 16:0	C23H46NO4	Lipids and lipid-like molecules	Fatty Acyls	HMDB00222	C02301;C02990
M401T132	401.203154955965	2.20545	3348.82405555556	2897.75379310345	3288.51947826087	3366.33611111111	2364.11833333333	3272.44100000001	3010.96435714286	3589.76177777777	3513.72271428571	3851.18160528886	2963.63994117647	3525.60675	3029.854	6304.21904761905	3767.70097560975	3589.96555555556	3871.99861538462	4096.07266666666	2778.50500000001	2881.6844117647	3017.817	3504.44863157894	Reserpic acid	C22H28N2O5	-	-	NA	NA
M413T477	413.26578628484	7.954425	44270.0042456141	48223.1733333333	45298.1064516129	18819.6054545455	18819.9985	44581.5076666667	25850.237	42417.1998	49623.239971831	30999.1417272728	41148.7838181819	17301.2144827586	35452.2384489796	20400.6585925926	42051.5123437501	46137.1235294117	46717.4005384615	42119.1392238805	7669.96500000007	30190.9938055556	45893.9226865672	45354.2198000001	2-acetoxy-4-pentadecylbenzoic acid	C24H38O4	Benzenoids	-	NA	NA
M413T460	413.265706557825	7.66901666666667	25255.5346666666	33457.4812500001	29282.44528	36972.2116666665	26542.0191666667	27861.7662222222	28927.0017037038	27667.8617419355	30488.9710344828	29042.5274642857	33861.0968965517	27656.606142857	31594.8434999999	29784.22044	31435.6119999999	29848.886	27074.5400833335	26569.420862069	30242.8423529412	26682.8833600001	31418.3888888887	26130.7878461539	2-acetoxy-4-pentadecylbenzoic acid	C24H38O4	Benzenoids	-	NA	NA
M414T217	414.357385828046	3.60894166666667	1831.17389189189	1694.82822727273	1690.63343181818	1782.32634782608	1851.148	1773.30517241379	768.686153846154	727.878124999999	710.334374999999	842.192999999999	752.197840000001	718.807721311476	1385.7936	1240.95472	1369.25554666667	1499.66476	1448.22933333333	1365.31863636364	1218.9695	1220.10228	1200.76130769231	1207.44468	Acylcarnitine 17:0	C24H48NO4	Lipids and lipid-like molecules	Fatty Acyls	HMDB06210	C02301
M416T183	416.336397068788	3.05204166666667	3841.30057142857	3812.63364705882	4332.12	4129.267188	5471.42226415095	3756.89442857143	2038.54147619048	1809.08	1710.094625	1854.11180000001	1555.58631818182	2391.43304347826	1994.75	2023.71647058823	1834.58106666667	1938.79635294118	2768.14040000001	1608.48866666667	2599.64571428571	2257.98438095238	2771.88752941177	2297.06066666667	3-Hydroxyhexadecanoylcarnitine	C23H45NO5	Organic acids and derivatives	Hydroxy acids and derivatives	HMDB0013336	NA
M424T205	424.324753038943	3.41721666666667	743.013333333333	1296.48040771484	1039.37541176471	763.932	1144.94192504883	820.840866666667	986.685270829634	1140.26	739.779684448242	610.146666666668	1140.75918856534	552.18266666667	1455.425063	841.076275634766	1520.39538296786	561.373333333333	1133.85522206624	643.032000000004	1491.0184	1448.682	2214.199	1433.62840548429	Acylcarnitine 18:2	C25H46NO4	Lipids and lipid-like molecules	Fatty Acyls	HMDB06461	C02301
M424T196	424.341241914006	3.26266666666667	4386.75279166667	4591.45400000001	4294.44	5251.24759090909	4589.05694117647	4611.04568421052	1908.50555	2428.6038	2222.647	2393.3196	2215.04203030303	2190.4858	2809.75028571429	3064.91111111112	2965.04571428571	3316.59257142857	3409.83663157895	2960.541	2802.92222222222	2772.2232	3124.22311111111	2808.74588235293	Acylcarnitine 18:2	C25H46NO4	Lipids and lipid-like molecules	Fatty Acyls	HMDB06461	C02301
M425T191	425.135762217301	3.18314166666667	9561.75239999999	11365.82	12431.9278947369	12297.3423529412	13430.0125	12630.04481	10008.4205555556	10996.1983333333	13995.9460869565	13019.5191111111	13068.66778	15383.4938636364	10058.7904	10697.3533333333	13272.42228	13437.0037142857	13023.0542222222	12364.7276666667	7075.50583333333	9122.967	12409.0531764706	11978.6684210526	Ginkgolide B	C20H24O10	Lipids and lipid-like molecules	Prenol lipids	HMDB0036861	C07602
M426T211	426.357119515254	3.51516666666667	24270.7627619048	25829.4812608696	26132.112	27033.65925	27121.6875	25492.9765714286	11894.8786363637	12671.464	12277.1259047619	12563.1872	12643.4738095238	12260.6529545454	23416.6975	23535.2936363636	22258.5676363636	22388.6807692308	22702.696	23958.909	17732.1815	18820.6392857143	19631.868	19123.929	Acylcarnitine 18:1	C25H48NO4	Lipids and lipid-like molecules	Fatty Acyls	HMDB06464	C02301
M427T369	427.298504623277	6.14865	10614.8333043478	10704.4014545454	13110.9294814815	10869.5243809524	11953.0284761905	10140.3140434782	1368.62885665894	946.045408982497	791.755600000002	664.366106305804	987.392130533854	931.794677734375	1087.62018785979	835.702999999998	844.18550327846	732.663040824558	645.239206487482	682.326654607599	5320.9976	3523.18499999999	4651.724	4079.94825000001	Leupeptin	C20H38N6O4	-	-	NA	NA
M428T234	428.372887122367	3.893675	16644.915	16017.6740869565	15897.504	14859.2528571428	15689.1161304348	14783.4448695652	4557.44116666667	5811.38799999999	4976.324	5531.0050909091	4794.30032	5445.56814814814	14001.0080689655	11148.8801666667	11740.9572	9856.80495833332	10420.4190909091	9804.07584615384	10072.045173913	9911.90260869564	10424.8893913043	9355.19595652174	Stearoyl-L-carnitine	C25H49NO4	Lipids and lipid-like molecules	Fatty Acyls	HMDB0000848	NA
M429T230	428.890378133578	3.83086666666667	4284.51927272728	5291.33236363636	4490.53171428571	4480.84218181818	4281.20190476191	4493.69251724139	5438.82346666666	3994.24296	4752.336	4612.82720930232	4898.87931999999	4844.6466	4291.23824	4601.5605	4555.12460869565	4550.117	4672.18109090909	4584.47896	6490.31390909091	4231.13404761904	4385.90571428571	4209.87031578948	Tris(1,3-dichloro-2-propyl) phosphate	C9H15Cl6O4P	Organic acids and derivatives	Carboxylic acids and derivatives	NA	NA
M436T462	436.341387601123	7.69176666666667	6330.0894736842	5322.57803999998	6345.03133333332	6431.60249999998	5633.50178571429	6435.98200000002	5883.19546666667	6642.8416521739	6343.70425925926	6172.02219354839	7104.75689999997	7980.27839130436	5523.20396551722	7447.45866666665	6116.31537931032	6305.81848275864	5411.17566666669	6080.24344827585	6734.4058064516	5425.30890322581	10104.6485454546	7265.85739130435	Di(2,6-dimethyl-4-heptyl) phthalate	C26H42O4	-	-	NA	NA
M446T185	446.325440824418	3.07608333333333	1227.1214	1480.88426086956	1415.54453333333	1155.4686	1979.88788235294	1755.468	1110.655	1311.96590909091	1123.44	1305.39466666667	1105.51015384615	1139.76104651163	1146.71488235294	1194.23975	1168.59631578947	1388.48076923077	1701.22622727273	750.859333333334	1292.595	1228.30615384615	1152.6402	987.350000000001	Acylcarnitine 20:5	C27H44NO4	Lipids and lipid-like molecules	Fatty Acyls	-	C02301
M448T194	448.341565833768	3.23879166666667	1493.912	1676.06555172414	1459.02780952381	1623.81916666667	1559.49671428571	1362.26030769231	904.530818181817	1061.12104761905	942.521280000001	1082.86	964.921826086958	864.98704	1264.543	1392.81	1354.31148275862	1323.36815384616	1638.05156666666	1405.32	1276.08315789474	1111.90291666667	1275.225	1166.15571428571	Acylcarnitine 20:4	C27H46NO4	Lipids and lipid-like molecules	Fatty Acyls	-	C02301
M452T213	452.276200662193	3.54716666666667	1411.07860606061	1987.392	2045.83096551724	2314.98902325582	2102.862	1616.02085714286	1031.21804347826	1070.43915151515	1146.57117391304	1172.74578947368	992.258457142857	902.363594594595	1192.5795	780.760421052632	2334.19967521367	2273.15237704918	803.703157894736	1347.04666666667	1067.69619047619	1532.64209090909	1092.88731914894	969.813333333334	LysoPE 16:1	C21H42NO7P	Lipids and lipid-like molecules	Glycerophospholipids	HMDB11474	C04438
M452T233	452.275814638257	3.88201666666667	1785.632	1637.21752173913	1574.72443478261	1614.17608695652	1526.30775	1632.73360869565	407.936706542969	355.062322201936	274.43685546875	314.627599080404	349.61989662864	309.297312860904	861.707785714287	720.909913043478	712.952753240412	678.901874044667	702.313333333334	600.603643002717	849.395869565217	806.675434782608	893.704782608695	746.278826086957	LysoPE 16:1	C21H42NO7P	Lipids and lipid-like molecules	Glycerophospholipids	HMDB11474	C04438
M454T242	454.292087430551	4.02735	10991.6454545455	10283.02	15652.9548	15252.0381	10823.5179047619	10814.1925714286	4602.13056000001	4648.66715384616	5152.68792	4690.332	4859.39815384616	4448.13965217392	11128.0211538462	10788.5765454545	11431.5665384615	10816.70091	10860.4713636364	11050.5507692308	9334.17142857143	9233.98763636362	9477.27145454545	9305.33386363636	LysoPE 16:0	C21H44NO7P	Lipids and lipid-like molecules	Glycerophospholipids	HMDB11473;HMDB11503	C04438
M456T265	456.403895311307	4.42101666666667	2187.25966666666	2055.68304999999	1700.9223	1793.73865	1749.435	1826.20942857142	415.903693459251	354.081647370991	339.041493733724	387.610995822483	275.96407699585	404.004649442785	665.218500000002	481.469645780676	520.534333333334	574.772999999998	509.965190476189	521.983636363635	854.89083333333	1108.6625	907.414625	940.149749999998	Acylcarnitine 20:0	C27H54NO4	Lipids and lipid-like molecules	Fatty Acyls	HMDB06460	C02301
M468T266	468.307824897567	4.43135	7191.16654285714	7475.03773913044	7142.46979310345	5995.02200000002	6317.51627272728	5983.67509090907	3400.22552380953	3035.70962962962	3161.96571428572	3466.523	3191.159	3383.69428571428	8129.06011627907	7187.3325652174	7569.54403571428	7769.44142857142	6479.84095652173	7479.42455555554	4533.08330434783	5609.57426470589	5707.4123235294	5518.20869565218	LysoPE 17:0	C22H46NO7P	Lipids and lipid-like molecules	Glycerophospholipids	-	C04438
M468T205	468.307318626625	3.42363333333333	2739.108	4182.63874358974	2701.80366666666	2424.552	2654.41105263157	4493.19794871795	885.466666666666	1148.68097560976	874.122340611049	1079.47250366211	1172.48604651163	590.298545454546	1038.88336842105	1091.22069767442	676.189800000001	1066.103	784.62405	1057.99711111111	1444.79181818182	1889.96646511628	2345.27461538461	1926.02133333333	LysoPC 14:0	C22H46NO7P	Lipids and lipid-like molecules	Glycerophospholipids	HMDB10379	C04230
M470T133_2	470.332787698598	2.215975	3561.40328571428	3319.53676923076	3819.58925	4001.5592	3242.91845454545	3515.24377777777	4540.52478571428	3644.45515789474	2550.03513333333	3861.68555555556	4320.69875	3518.95966666666	4765.56363636364	5462.09638888889	5805.53399999999	5149.34727272725	5944.3566	4149.07753846154	3558.909	3171.08423076922	3018.7104	3022.11485714284	Acylcarnitine 22:7	C29H44NO4	Lipids and lipid-like molecules	Fatty Acyls	-	C02301
M476T205	476.276296387353	3.41560833333333	3757.18880645161	4381.27746428571	3787.788	4125.26925000001	3968.0725	2556.38778947369	1794.20689655172	1324.37114754098	2202.98719417476	2428.17621428572	2249.47164705882	2773.659	2895.464	2073.73909677419	2724.38196551724	2552.748	2528.36316666667	2176.63753333334	2805.11563636364	1879.68128	2249.02962162162	2679.71366666666	LysoPE 18:3	C23H42NO7P	Lipids and lipid-like molecules	Glycerophospholipids	HMDB11478;HMDB11479	C04438
M478T224	478.291955065047	3.7402	19190.3979527559	19836.937030303	15881.84064	17292.7193636363	9339.7338	18102.6770149254	7987.71244444445	7297.31535820895	3356.4279047619	7696.398	6884.62823529412	6916.23142857143	8933.31793283582	9667.89448275862	10452.7173636364	10220.285338983	10537.2394827586	9180.58147368421	11088.5984732824	10026.6546666667	6250.02023076922	5514.4092631579	LysoPE 18:2	C23H44NO7P	Lipids and lipid-like molecules	Glycerophospholipids	HMDB11477	C04438
M480T254	480.308107261688	4.23875	56766.60885	58822.0322857142	55989.7705714285	85091.6505172415	97957.7320615385	91842.0302333333	22992.466	24785.6794285713	24419.2524333333	27003.0836842105	24192.3947272727	25077.7296000001	26701.312	40869.58631	26020.9457272727	31512.4711	41805.03106	26650.15925	45668.5870833334	44384.6524	54023.21138	52973.17155	LysoPE 18:1	C23H46NO7P	Lipids and lipid-like molecules	Glycerophospholipids	HMDB11475;HMDB11476;HMDB11505;HMDB11506	C04438
M482T293	482.323373366951	4.88546666666667	234548.563680001	271612.745919999	291632.005666666	291363.8612	281370.398461538	291515.172307691	66455.6265517243	75068.0723928569	82822.1952413795	95687.2350000001	82300.831172414	94736.9399999999	166607.2114	225845.911296296	234733.244699999	250573.094310345	202496.904999999	236872.880666666	160690.6914	148940.745250001	185158.1546	196582.759615385	LysoPE 18:0	C23H48NO7P	Lipids and lipid-like molecules	Glycerophospholipids	HMDB11129;HMDB11130	C04438
M482T224	482.3234393	3.72576666666667	4263.78254545455	5183.00804347826	6405.83793333333	4517.24	4666.06513043479	5191.1915652174	1982.34486956522	1695.37792	1722.74953846154	1626.5908	1783.2705	1780.47865384615	2419.5864	2209.65604347826	2351.33321739131	2296.13808	2164.33877272728	2233.46967741935	2538.28136363637	2438.47127272727	2869.58350000001	3559.56981818182	LysoPC 15:0	C23H48NO7P	Lipids and lipid-like molecules	Glycerophospholipids	HMDB10381	C04230
M489T51	489.11321507645	0.858033333333333	4802.546	6470.33515384616	5767.66643478261	6300.60176	5335.95592	6189.5475	5933.6325	4416.3055483871	6208.18275	4298.65764705882	5709.21685714286	6511.86514285715	5459.80361538461	6260.40557142857	5847.94142857143	5149.22555555555	5540.5996	6252.97471428571	3260.9472	4961.13168	4022.7048	5567.79375	Citicoline	C14H26N4O11P2	Nucleosides, nucleotides, and analogues	Pyrimidine nucleotides	HMDB0001413	C00307
M494T219	494.323170316094	3.65565833333333	10499.7644545455	10808.94	10908.6796923077	10818.82656	11231.592	10758.7550454546	4093.93965217391	3216.46673684211	3496.22325	3642.32019999999	3557.15428571428	3309.0444	4534.8611	4053.59386363637	4073.18571428572	4476.18	5051.90610000001	4547.70642857142	5513.49436363635	5790.41657142858	5937.67434782609	5488.84214999999	LysoPC 16:1	C24H48NO7P	Lipids and lipid-like molecules	Glycerophospholipids	HMDB10383	C04230
M496T246	496.339462093035	4.09565	454731.624840001	462975.503833333	414695.3321	442539.474173914	479953.292041667	505561.1005	149635.795392857	146462.856666667	134006.911111111	159514.113888889	127619.77262963	168559.112892857	261306.558000001	253126.070166667	272838.121481482	295068.833370371	274489.609956521	289761.180222222	270489.386086957	232660.564	266069.165583333	246928.621304348	LysoPC 16:0	C24H50NO7P	Lipids and lipid-like molecules	Glycerophospholipids	-	C04230
M500T202	500.276015284378	3.37061666666667	7212.32589285714	7340.95165517241	6955.61420689655	7833.61442857143	7641.76335714286	8075.10483870967	3851.6136060606	3289.8486969697	3204.45227586207	3585.59166666667	3532.80206666667	3717.12073333333	4800.8225	4438.24999999999	4073.28083333334	4790.88890322581	4774.6778275862	4365.65193548387	4599.8	4709.53996428572	5156.07420689656	4507.18571428571	LysoPE 20:5	C25H42NO7P	Lipids and lipid-like molecules	Glycerophospholipids	HMDB11489	C04438
M502T219	502.292093241112	3.65716666666667	17159.3583181818	15283.4322857143	14694.8067	19606.4287391304	16117.6514285714	15033.3685714286	6690.92800000001	7642.09414814814	7641.08951851853	8246.824	8480.24822222222	8071.87092592592	12437.7455555555	13165.5847272727	13757.7056538462	13589.814962963	13353.4310454545	12918.2708888889	10215.6960869565	10911.0561363637	11392.8435238095	10923.5578571429	LysoPE 20:4	C25H44NO7P	Lipids and lipid-like molecules	Glycerophospholipids	HMDB11487;HMDB11488;HMDB11517;HMDB11518	C04438
M504T245	504.307426628986	4.08265	4340.90909090908	3862.85163636364	4635.41990476191	3228.3624	3882.86260869565	7726.30318032787	1661.65317391304	1546.61947826087	1052.4065	1656.56560585716	1726.341	1758.388	3178.622	2284.00266666666	3971.69584615385	3231.337125	4064.2957826087	2308.01618181819	2058.048	2247.252	5213.47532075472	2400.66514285714	LysoPE 20:3	C25H46NO7P	Lipids and lipid-like molecules	Glycerophospholipids	HMDB11484;HMDB11485;HMDB11486;HMDB11514;HMDB11515	C04438
M506T274	506.359614603818	4.56476666666667	5189.418	5254.11314285713	5909.35095652174	5335.72199999997	5239.24666666667	4674.84886956522	2956.57312499999	4304.77633333333	2174.59553846154	2490.95000000001	1809.43777777778	1573.52299999999	5636.26721428573	5875.46126315789	4743.90326923077	4128.61830769231	3628.28727272728	4555.73234482759	3636.32474074073	3923.30945454544	4059.60217391305	3133.658	N-Octanoylsphingosine-1-phosphate	C26H52NO6P	Nucleosides, nucleotides, and analogues	Purine nucleotides	NA	NA
M508T268	508.302528353153	4.46425	1585.31000000001	4374.19419230769	3078.71134782608	3649.51642105264	3033.99971428571	4670.60327272726	479.546186006986	515.74072265625	493.872078635476	394.994166666665	431.97624	580.276769230769	694.280714285714	629.419318181816	767.86008	625.853818181816	979.961681818178	748.584	1456.33772727273	1338.70989473685	1489.27039130434	1551.39657142857	PE 19:1; PE(2:0/17:1)	C24H46NO8P	Lipids and lipid-like molecules	Glycerophospholipids	-	C00350
M508T228	508.338870003926	3.79513333333333	3072.57028571428	3574.95239999999	3626.62252173913	4007.91145000001	4043.86	3167.42385	2939.82975	3750.59616	3146.58	3737.31304	2945.488	4205.28068181818	3891.6907826087	4326.09028571429	4206.851	5716.23838235294	4855.032	4453.398	3330.65038888889	3338.75314285714	3505.56027777778	3429.08985714286	LysoPC 17:1	C25H50NO7P	Lipids and lipid-like molecules	Glycerophospholipids	-	C04230
M508T322	508.37527672306	5.3645	9632.4566896552	12262.4666666667	9620.96000000002	9637.17368421054	6778.29545454546	10741.20705	5529.56485714287	3813.15941379311	3646.99264705882	4199.897	3730.77516129032	4497.7026	12361.0313846154	11865.6241578947	11578.9247872341	12954.2066590909	10192.6193548387	11178.7457073171	7209.14444444444	6498.79095652176	7423.050625	7830.22545161292	1-(1Z-Octadecenyl)-sn-glycero-3-phosphocholine	C26H54NO6P	Lipids and lipid-like molecules	Glycerophospholipids	NA	NA
M508T277	508.374651848223	4.61611666666667	3490.53833333333	3951.83067857142	3026.37218181818	3198.87326086955	3004.39704761905	3275.63544	1363.52955806957	1620.5775	1740.67976146789	1188.78523076923	1243.12222222222	1400.988	2103.68150592672	2055.88499999999	2010.62727272727	2254.28269230769	3386.72941176471	2835.19302127659	3756.99569444444	1757.47854545454	1595.45	2670.61891304348	1-(1Z-Octadecenyl)-sn-glycero-3-phosphocholine	C26H54NO6P	Lipids and lipid-like molecules	Glycerophospholipids	NA	NA
M510T271	510.354525039455	4.51363333333333	15470.059736842	16783.4605263158	16990.7989473685	18122.73675	17962.6992631579	15663.0140526316	8484.69345238094	7930.01336842106	7798.8067368421	8318.17313513512	8581.35891891891	8457.96444444444	17812.5202826087	9922.12099999999	15496.3587837838	15351.8112631579	8870.98939999996	15641.627027027	8568.70999999997	17408.2998292682	16629.6756363636	15983.6905454545	1-Heptadecanoyl-sn-glycero-3-phosphocholine	C25H52NO7P	Lipids and lipid-like molecules	Glycerophospholipids	NA	NA
M513T323	512.50267510967	5.38316666666667	6229.16192	4162.854281	4114.53205263158	2130.971	3824.422031	3983.10019512195	7955.7998382353	4056.96347222221	3698.82374999999	4154.62986842106	3486.63685714286	3738.75738461539	4912.291406	3699.3912	4342.2893076923	3050.33816129032	3684.77573333334	4430.03361702128	5294.9785	4686.37130000001	3825.08014705882	3125.18325000001	Cer(d18:0/14:0)	C32H65NO3	Lipids and lipid-like molecules	Sphingolipids	HMDB0011759	null
M520T222	520.339124685532	3.70086666666667	48822.0533	58358.8764444444	50455.9582000001	49749.9935000001	53454.632	79907.7227142857	16391.1384583333	21422.1456428572	21981.0348333333	23308.3819189189	22083.8076666667	17213.576	26756.82936	23259.2712	30940.7181818182	25954.0532916667	21378.2908	25959.7589166666	25477.54455	26463.17595	26995.9769	26518.6524	LysoPC 18:2	C26H50NO7P	Lipids and lipid-like molecules	Glycerophospholipids	HMDB10386	C04230
M522T250	522.354860160677	4.16303333333333	88120.4957727273	89375.9007272729	93990.7609999999	111349.488	95196.2295454547	88324.2121904762	78919.9917187502	77278.8237419356	70123.9960800001	73713.4989600001	76575.7090000001	67822.99844	96230.4672800001	152614.1925	108717.643290323	97569.4747499999	111350.725434783	94800.74125	80586.7418181819	81833.7577272728	84093.1108571429	87295.5767272727	Plasmenyl-PC 18:0; PC(P-14:0/4:0)	C26H52NO7P	Lipids and lipid-like molecules	Glycerophospholipids	-	C00958
M524T301	524.370149271715	5.022175	64577.3133461537	73813.0729583333	71911.6995600001	75448.0708400001	74142.9710833334	72403.9308	14919.8725714286	16274.7706551724	14131.6410740741	15241.8335333333	14254.4828571428	14413.4017777778	36774.4666206897	35637.35	35016.5667857143	34166.3434285715	33729.1564583333	36112.23	40878.6175	41610.05408	41037.1179166667	41478.3843333333	1-Stearoyl-2-hydroxy-sn-glycero-3-phosphocholine	C26H54NO7P	Lipids and lipid-like molecules	Glycerophospholipids	HMDB0010384	NA
M526T218	526.291174442516	3.63163333333333	2344.76079310345	2313.2386	2243.22246428571	2304.66972413793	1666.12933333333	2389.94742857143	1623.41154430759	1002.28266666666	930.86224137931	932.820058823529	744.243368421053	614.394	1466.87322580645	1526.65635483871	1523.10563636364	1478.75636363636	1338.0462	1401.315	2145.73896774194	1626.01986206897	1434.837	1285.0935	LysoPE 22:6	C27H44NO7P	Lipids and lipid-like molecules	Glycerophospholipids	HMDB11496	C04438
M528T227	528.307673326499	3.78718333333333	5567.07314285714	6195.96738095236	6127.0725	7821.10036363636	7155.14745454546	5790.85257142857	2017.97588	2656.62864	2381.085775	2490.31068	2120.48448	1933.7485	3797.17721428572	4021.51122727273	4054.728	4880.3118	4298.112	4256.60984848485	4019.1562	3795.5085	3759.72045454545	4251.37622727273	LysoPE 22:5	C27H46NO7P	Lipids and lipid-like molecules	Glycerophospholipids	HMDB11494;HMDB11495;HMDB11524;HMDB11525	C04438
M530T236	530.286546924436	3.94145	560.997399999999	974.982727272727	887.257290322581	1232.42295652174	1047.08436385445	1381.60690909091	501.824452326848	478.012532552083	441.265943174009	377.427625	523.1015625	470.523238095238	787.275263157896	600.768409090909	1157.30423076923	709.999333333333	1288.494	833.55804	785.076923076923	821.625000000001	837.123714285712	875.495636363637	PE 21:4; PE(3:0/18:4)	C26H44NO8P	Lipids and lipid-like molecules	Glycerophospholipids	-	C00350
M530T251	530.323488610233	4.18395833333333	2116.34193103448	2331.85090909091	1897.763875	2018.88407843137	2507.24678571429	1595.24225000001	522.252882352942	480.393653846154	363.994285583496	441.464388640031	473.163379810475	405.884242845618	968.079809523811	822.759000000001	903.256799999997	863.954000000001	1195.62307692308	953.783039999999	799.892173913044	1218.522	1134.10145454546	953.752857142858	LysoPE 22:4	C27H48NO7P	Lipids and lipid-like molecules	Glycerophospholipids	HMDB11493	C04438
M532T271	532.336232394469	4.5222	2693.16100000001	5000.62875000001	6906.83553191489	2995.62410000001	7081.45331372549	2671.23266666667	1176.25448	1833.416	1739.12496	1881.30909090909	1771.93053465347	1954.1195505618	3014.94825	1442.14227272727	2826.20461538461	2349.66252631579	1345.38171428571	2928.2526	3255.15784313725	4175.93063829787	1760.25636842105	3658.61365957447	LysoPE 22:3	C27H50NO7P	Lipids and lipid-like molecules	Glycerophospholipids	-	C04438
M541T350	540.53348838636	5.833725	5850.70933333334	4798.8968	3729.39967741937	3288.20517391304	6672.58000000001	3549.05200000001	6774.32357746479	4250.95527272728	4569.23842105263	4028.18701960784	5634.61173076923	3704.91128358209	6976.99200000001	4285.95081081081	3649.63337931035	5485.48444444446	4283.56886486485	4377.28335483872	5844.4462631579	5570.69876923077	3332.98153846154	3440.19169230769	Cer(d18:0/16:0)	C34H69NO3	Lipids and lipid-like molecules	Sphingolipids	HMDB0011760	null
M542T204	542.323446529249	3.4029	9884.77405882352	11531.0778571429	12192.1131515152	12118.7924242424	10833.9658285714	11472.5433333333	4300.72285714285	4724.89379999999	4448.863125	4652.81727272727	5070.69818181817	4107.34028571428	6311.49176470588	5816.46547222222	6363.42	6124.73025	6460.52845714286	5697.23661764706	7200.96567567568	6256.09483870967	7127.90055555555	5945.04185294119	LysoPC 20:5	C28H48NO7P	Lipids and lipid-like molecules	Glycerophospholipids	HMDB10397	C04230
M544T222	544.33909202249	3.69598333333333	14974.2047619048	15901.1977142857	15795.3816363637	16430.9945714286	17204.0525454545	17820.176	7939.54207407408	7164.43673950195	8162.15772307693	8760.83200000001	7767.88500000001	7804.04500000001	12763.0245454545	15032.4864927536	12154.6100441262	15090.7030588235	10653.776	13855.3612121212	12935.4744307692	13715.4863589744	10023.9658571429	9606.74690476192	LysoPC 20:4	C28H50NO7P	Lipids and lipid-like molecules	Glycerophospholipids	HMDB10395	C04230
M546T247	546.352581932965	4.1197	8076.24834883721	5460.363188	3472.49752173913	10033.4032835821	9032.27443902439	4043.78205882352	2363.32663095238	1732.33307692308	1839.17714285714	2142.46572151899	3525.28548181818	3879.13083870968	4129.96412903226	3180.05635714286	2937.95376	5430.12794180477	5467.35263768116	4632.03304109589	6118.35586842105	4994.44670769231	5242.82425333333	1262.1741	LysoPC 20:3	C28H52NO7P	Lipids and lipid-like molecules	Glycerophospholipids	-	C04230
M550T301	550.383796649435	5.0239	1833.02068965517	5453.32987850467	1563.3296	1690.58345	1544.14975	1545.50477272727	667.903500000001	447.632000000001	351.658767700195	359.679473876953	345.39441257053	335.09679594494	642.158399999999	483.544545454546	375.422922770182	486.813578947368	457.242314656576	454.614388888888	968.416333333334	1420.40324324325	637.519235294115	621.001882352943	Plasmenyl-PC 20:0; PC(P-14:0/6:0)	C28H56NO7P	Lipids and lipid-like molecules	Glycerophospholipids	-	C00958
M568T221	568.338250168294	3.67645	4069.27065895954	1144.76678571429	2702.10401515151	2123.531156	1378.51763636364	1092.13870588235	1281.30616216216	218.830000000001	866.230344827587	930.749151515153	1002.024688	804.145574569702	1549.36957575758	1497.57587878788	1575.42466666667	1531.10352941176	1498.583281	1351.99818181818	1755.05142857143	1805.12955172414	799.393705882354	879.322470588238	LysoPC 22:6	C30H50NO7P	Lipids and lipid-like molecules	Glycerophospholipids	HMDB10404	C04230
M570T230	570.354368673685	3.83564166666667	4409.01657142858	5969.41527272727	5130.26242857142	6203.75516129033	6253.26467567567	4978.233	1959.68648148148	1894.86366666667	1866.734	1680.79776	2002.5387037037	1939.58153846154	3281.24676923077	2983.7264	3219.31723076923	3743.27838461538	3481.95854545454	3463.89	2941.64875	2900.08325	3010.51471428571	3016.10909090909	LysoPC 22:5	C30H52NO7P	Lipids and lipid-like molecules	Glycerophospholipids	-	C04230
M593T379	593.274078455063	6.32198333333333	653.873125000003	617.197142857143	6951.16547368422	5281.94799999999	385.244250000004	863.963463416466	2025.50888235293	2143.90200000001	7253.06912500001	6257.26639999999	2403.94736842105	1227.6587037037	2188.15095238095	3631.81500000002	5386.32810000001	1377.16222222223	2308.789	933.156000000008	92.3780000000005	127.497837320964	60.8287994384766	56.3307698567708	Pheophorbide a	C35H36N4O5	-	-	NA	C18021
M613T63	613.15775358215	1.04175	4282.269	9647.23400000001	3344.292875	9262.78	4069.01436363637	11980.5596470588	4646.11345454546	5591.872	5206.57299999999	5726.5915	4720.86542857143	6247.32036842105	4980.35021052631	3925.54615384616	5991.513	5879.0057368421	5730.18479999999	5477.784	6188.3635	5633.53725	6371.7225	5349.26266666667	Glutathione, oxidized	C20H32N6O12S2	Organic acids and derivatives	Carboxylic acids and derivatives	HMDB0003337	C00127
M613T95	613.157957659092	1.58803333333333	1885.34421428572	4554.4084	1884.6876	4054.38428571428	1945.59115384616	4076.425	2280.55042857143	1942.06026923077	1911.77552941177	2928.33933333334	2045.5725	1718.737875	2036.38519230769	1758.41175	1778.153	1280.24076923077	2385.09782608695	1532.68097560976	495.505600000001	2184.05507692308	2054.95714285714	2219.83382352941	Glutathione, oxidized	C20H32N6O12S2	Organic acids and derivatives	Carboxylic acids and derivatives	HMDB0003337	C00127
M625T290	625.177213994414	4.83069166666667	4717.78594999998	4581.69312	4539.66465517242	4925.68087499999	4988.02185000001	5143.54931034484	5685.16462962962	6007.37657142857	6152.38133333331	5967.98725925924	5715.90962962962	6490.26951999998	7484.27550000003	6529.24359090909	7493.68475757574	9207.77999999999	7742.09307692309	8727.63618181819	4683.85915789471	6592.57758620692	5855.09818181817	5692.793625	Peonidin-3,5-O-di-beta-glucoside	C28H33O16	Phenylpropanoids and polyketides	Flavonoids	NA	NA
M759T485	758.568185002221	8.09085	53883.8859565217	101655.628327586	9509.12853061224	2897.636	1718.10155741374	2438.0320370992	96173.5122909092	34622.8561111111	5304.16415625001	2963.66168421052	3237.82976470588	1998.36767329002	79569.9640185038	18146.69924	7994.27856756758	1777.79	2095.96228515625	1014.11022222222	96120.8359019607	82309.8560392157	4077.24663829787	1786.32648648649	PC(16:0/18:2(9Z,12Z))	C42H80NO8P	Lipids and lipid-like molecules	Glycerophospholipids	HMDB0007973	C00157
M759T355	758.568263990881	5.92353333333333	321632.924733333	467295.000166668	30676.7190588236	38226.7370588236	12799.12608	9867.33551999997	68209.1449999997	278081.597857144	32750.7870857143	27473.9253409092	16506.5526315789	7677.35107692309	416878.5084	87976.010391304	22365.9700000001	17703.8538333333	9941.86916666667	8505.10747058821	438358.920548388	1012715.31102679	35121.1072	12292.0602962963	PC(16:0/18:2(9Z,12Z))	C42H80NO8P	Lipids and lipid-like molecules	Glycerophospholipids	HMDB0007973	C00157
M761T486	760.581865622922	8.096325	12954.67875	14341.090091103	3660.32782608696	2498.3848	4790.65125	3314.62846296296	16346.0690909091	10005.93675	5011.49219512195	2858.30320588236	2674.48576	2349.69984	16664.2425454545	8556.46690476191	7514.57208860759	2821.57200000001	3661.296	2981.59168421052	17800.4151351351	17485.4285106383	6175.55484000001	3919.345797	PC(16:0/18:1(9Z))	C42H82NO8P	Lipids and lipid-like molecules	Glycerophospholipids	HMDB0007972	C00157
M767T171_1	766.53647067338	2.84785	16757.5553225806	2440.90808695652	1787.33714285714	1971.93514060974	762.906148148147	1537.422	9819.53909203314	2047.16078947369	1006.79158333333	2066.41099294027	1055.267313	1652.33776855469	15841.85503	1951.1005862069	1601.00615402748	661.128727272728	1619.55541229248	1780.74836730957	6429.7464	22037.9155755396	2327.19331054688	2368.34231567383	PE 38:5; PE(16:1/22:4)	C43H76NO8P	Lipids and lipid-like molecules	Glycerophospholipids	-	C00350
M781T485	780.550134104719	8.08200833333333	36756.8879310345	56147.1192000001	7360.36609090909	2596.92000000001	1334.73371428571	1615.00307692307	56935.0614545454	26372.1263333333	4291.525938	1574.304	1510.37391304348	2276.60609130859	51964.7579180329	10835.2246896552	3686.21380645161	1523.67349999999	1617.5827027027	1265.12525	54465.2790697673	40378.5820454546	3314.87766666667	1184.321	PC(20:4(8Z,11Z,14Z,17Z)/16:1(9Z))	C44H78NO8P	Lipids and lipid-like molecules	Glycerophospholipids	HMDB0008463	C00157
M781T361	780.550345620132	6.02076666666667	43675.9237894737	84876.3400000001	2751.34999999996	16368.7922068966	3741.01104093853	4872.93419354839	42772.9408235295	76946.3367586207	7773.60769230771	4927.39210510254	5365.69173333332	4213.29082763672	39570.6090526313	17221.4116966611	7896.49500000003	5606.8912117698	5301.21904761904	5050.62225064364	78185.9786666666	168425.0475	5937.92110443115	3619.28400000001	PC(20:4(8Z,11Z,14Z,17Z)/16:1(9Z))	C44H78NO8P	Lipids and lipid-like molecules	Glycerophospholipids	HMDB0008463	C00157
M781T344	780.550167831557	5.73334166666667	66497.6744761905	51811.55413	9815.25600000001	7398.35069999999	4164.84597290039	3355.49334716797	32479.9627058822	46891.00625	6579.90173076923	4341.68386666668	3589.96772766113	3957.9875483871	74722.6457419356	18659.7619628906	7197.98506902879	5490.42535294118	5695.49285714286	4472.8375	83176.0659074073	70838.8380408164	7901.33858823528	3674.48293728299	PC(20:4(8Z,11Z,14Z,17Z)/16:1(9Z))	C44H78NO8P	Lipids and lipid-like molecules	Glycerophospholipids	HMDB0008463	C00157
M783T485	782.566544791007	8.09085	60497.5484347825	23413.0934594595	4973.75544000001	3566.74190476191	4207.96875	2748.50045714286	82818.2496666668	14142.1888214286	5410.56292682926	3614.74508333333	3941.6925	3940.71973584905	100895.664434783	6421.67181818179	5243.64413793104	4680.64055813953	3466.56536170213	2622.29875	71989.4899999999	64211.8874594595	4695.76931034483	2123.55962962963	PC(18:2(9Z,12Z)/18:2(9Z,12Z))	C44H80NO8P	Lipids and lipid-like molecules	Glycerophospholipids	HMDB0008138	C00157
M783T364	782.567578550024	6.06346666666667	290972.798	88387.9681905111	17952.5655029297	19585.9905106383	10992.72588	9246.73390476193	310268.869818181	49137.3031081081	30343.4394999999	43185.9705789474	1232.0423333333	12636.811	802590.649509804	17514.9127727273	11694.6549583334	18798.9915135135	16977.4013414634	11235.9630666667	335378.84362963	206964.976263157	16212.5063999999	11817.5095384615	PC(18:2(9Z,12Z)/18:2(9Z,12Z))	C44H80NO8P	Lipids and lipid-like molecules	Glycerophospholipids	HMDB0008138	C00157
M783T345	782.568368663957	5.75729166666667	376361.869791667	122404.027956522	14400.0856933594	14977.5818571428	7778.40885000004	8376.37583999998	331249.889863636	25105.67431	14913.1903846154	9077.78838989258	9405.07917142859	8645.63584615384	477770.237999999	15336.6238421053	12012.3046940395	12020.2830967742	7532.95941925049	8266.11449999999	437356.280102564	347492.090594594	11859.8471739131	9770.5414074074	PC(18:2(9Z,12Z)/18:2(9Z,12Z))	C44H80NO8P	Lipids and lipid-like molecules	Glycerophospholipids	HMDB0008138	C00157
M785T485	784.580171920499	8.09126666666667	20905.2982954545	10504.4445	5427.24963829787	1039.02845813382	1154.37397098541	956.158420562744	19093.0701315789	11234.8786862745	2150.56687499999	1526.22189655173	1798.02182	1077.23977777778	21669.7	11451.375	1198.74983333333	2039.77358818054	1634.06803571428	1002.86858823529	16765.8546666667	15053.2083333333	1747.9383781187	1091.33647826086	PC(16:0/20:3(5Z,8Z,11Z))	C44H82NO8P	Lipids and lipid-like molecules	Glycerophospholipids	HMDB0007980	C00157
M787T486	786.598448663084	8.09761666666667	10849.2050416667	10038.8946363636	12914.1477682927	6483.36819718309	4695.57275	2425.53611940299	17399.5554754098	11617.0526666667	8095.33228000001	5233.88907692307	4676.98604395604	1576.40703225807	12819.4753333333	10668.5590408163	6172.10006896551	8423.28356097561	3006.12113114754	1772.28496923077	17356.9504166667	14915.3548367347	9633.29699999999	1289.56880555556	PC(18:0/18:2(9Z,12Z))	C44H84NO8P	Lipids and lipid-like molecules	Glycerophospholipids	HMDB0008039	C00157
M805T485	804.550202771369	8.08325	40509.1723333332	9517.9890909091	2384.6057142857	1449.34232271635	730.462863636364	1145.89500935872	49454.6125	4488.8243030303	2486.13810058594	1209.40240909091	827.714879999999	1987.736953	52662.1959444444	2487.82831578948	2631.81059183674	1311.6432	871.13712	1110.61422580645	33916.1609090909	34741.2933333333	1205.44990476191	1123.60990476191	PC(18:3(6Z,9Z,12Z)/20:4(8Z,11Z,14Z,17Z))	C46H78NO8P	Lipids and lipid-like molecules	Glycerophospholipids	HMDB0008181	C00157
M807T485	806.567481830156	8.0852	112213.374727272	13501.7978918919	5112.81353846153	2769.74653333334	2134.2378	1246.74677272727	142088.075830189	11176.2042	3432.57035294118	2459.30304939516	2333.31529875725	1595.3049	36547.0067741936	6819.95154545452	2222.38765714286	2323.64913513513	1330.13188235294	1434.6276	79465.5360000001	138817.0163	2975.70838709678	1700.0673828125	PC(18:2(9Z,12Z)/20:4(5Z,8Z,11Z,14Z))	C46H80NO8P	Lipids and lipid-like molecules	Glycerophospholipids	HMDB0008147	C00157
M807T341	806.568249702996	5.68774166666667	109755.070333335	40667.8072725932	11689.3982916667	6117.44399999999	5824.274219	3597.67443184231	711950.578758621	20690.512550354	7033.78064643012	5298.24370370371	3168.33352029735	2670.2731252817	92425.3914444442	14808.2455	6484.35905020578	4006.97383485991	3872.36500000002	4217.13214285716	204330.126827586	880985.328413796	5486.98436991374	3107.39134724935	PC(18:2(9Z,12Z)/20:4(5Z,8Z,11Z,14Z))	C46H80NO8P	Lipids and lipid-like molecules	Glycerophospholipids	HMDB0008147	C00157
M809T293	808.582177465611	4.88318333333333	81382.3053333332	120453.042342857	17091.7582223075	5729.5614	9117.02549999999	3236.59612802359	84580.0573333334	35961.6125263159	9362.34343073918	4969.80112426758	4304.57319824219	2402.90934448242	63612.2885517241	33005.4126270435	7275.45668247768	5786.26696014404	3680.60950195313	3078.60555882354	57536.8966666665	69332.1029999999	6428.82619628906	3013.37670967742	PC(18:0/20:5(5Z,8Z,11Z,14Z,17Z))	C46H82NO8P	Lipids and lipid-like molecules	Glycerophospholipids	HMDB0008050	C00157
M809T363	808.582160177816	6.05093333333333	149960.540913044	57929.1115384617	37458.396	12377.8284444444	8195.25195238099	6622.25049591064	111242.56	95030.6343999999	28367.7314444445	16708.4536153846	16382.7555294118	8919.75260655737	89475.6223043478	44877.694	30322.7716721312	19905.0924791667	6675.36727272727	6496.93740318561	13422.2180000001	100608.6203	13254.6868571429	8148.45703225806	PC(18:0/20:5(5Z,8Z,11Z,14Z,17Z))	C46H82NO8P	Lipids and lipid-like molecules	Glycerophospholipids	HMDB0008050	C00157
M809T485	808.581424549669	8.0812	36921.4896521738	24924.8140869565	8771.99886842107	4706.73152173912	3764.96426666667	1477.21	50097.9617500001	27188.8535789474	7815.76172222223	5815.64111111111	3238.66666666667	2471.61122222222	39005.0223846154	13391.7198	5432.12093023256	5598.75267567568	2841.34054054054	2662.59329427083	32594.8929999999	40114.2873142857	4734.510625	1599.25529032258	PC(18:0/20:5(5Z,8Z,11Z,14Z,17Z))	C46H82NO8P	Lipids and lipid-like molecules	Glycerophospholipids	HMDB0008050	C00157
M809T341	808.581334017616	5.69129166666667	818927.404935252	101755.11	24258.77784	12380.322	10684.8738387097	5389.34723445347	135505.284782609	91941.0904193546	16477.7989945845	12466.2304864865	6537.0655409869	4492.76551208496	334691.481707865	50566.0846931704	13361.1490293561	9913.08227586209	6276.58691683683	5246.69804077148	100925.123068966	126097.268181819	15054.78694	4359.29650000002	PC(18:0/20:5(5Z,8Z,11Z,14Z,17Z))	C46H82NO8P	Lipids and lipid-like molecules	Glycerophospholipids	HMDB0008050	C00157
M811T338	810.598306285603	5.637225	61557.8379545457	92385.085609756	29841.1212463379	14388.4838485718	10116.2740588235	2420.84875488281	66238.4963793102	36761.2622631579	36811.9654399999	8693.93078613281	6127.63884374998	5285.25658536584	44044.4140499998	31838.2761056083	2178.07699999988	11498.3273888889	5151.33042307691	1640.01793791118	119824.450277778	100342.280117647	37835.3713289149	1890.92745074104	PC(16:0/22:4(7Z,10Z,13Z,16Z))	C46H84NO8P	Lipids and lipid-like molecules	Glycerophospholipids	HMDB0007988	C00157
M811T302	810.598090281928	5.03043333333333	40268.7016071429	33454.278	31396.5448643611	21939.0477777778	4811.58315429687	2690.41033333333	38530.91424	40465.3922285713	76762.9311044775	8692.9892202524	3497.65113713191	1981.83647094727	37408.6548000002	30372.3577188345	25872.7620689655	5756.91485243577	2859.43148295085	237.775999999994	42169.9440357143	32797.0475000001	36368.2271940812	1763.07104492188	PC(16:0/22:4(7Z,10Z,13Z,16Z))	C46H84NO8P	Lipids and lipid-like molecules	Glycerophospholipids	HMDB0007988	C00157
M811T171_2	810.598340727906	2.85386666666667	37173.795637931	52671.0143855422	25827.0311844015	18280.9740737632	6192.56942834587	2568.24522898747	31209.0155128205	12995.1981818182	27586.1880504202	12085.5679321289	2108.4556	2467.96387166714	54998.3712882353	25770.078031432	27291.96507	8249.58261871338	1052.61982608695	2257.31049537659	7088.05947826086	61064.74595	32322.3752471636	2046.71492338635	PC(16:0/22:4(7Z,10Z,13Z,16Z))	C46H84NO8P	Lipids and lipid-like molecules	Glycerophospholipids	HMDB0007988	C00157
M829T485	828.550062031694	8.08913333333333	76351.1675862069	5682.27108571428	642.850000000007	953.68264516129	906.795293807983	1119.78275815902	86682.3665454544	2495.17344186046	887.843038461536	523.549894736843	361.754400000001	1475.75820396686	16568.53081	1758.03117241379	1579.39946174622	984.985830688477	385.454999999999	1739.19676208496	43372.9645555556	77201.4091666666	1312.73891424364	1269.80380249023	PC(18:3(6Z,9Z,12Z)/22:6(4Z,7Z,10Z,13Z,16Z,19Z))	C48H78NO8P	Lipids and lipid-like molecules	Glycerophospholipids	HMDB0008189	C00157
M833T485	832.581176947226	8.08236666666667	18641.7044827586	10280.34	6552.07826086957	2095.13652173912	676.386000000002	768.64496	21166.836	9480.42037209302	8274.42180392156	966.913185185185	415.561076923076	991.880886077881	15419.5755652174	8116.97600000001	9963.19970370369	1882.24173538773	595.625812500001	596.151958333334	14354.0383636364	16382.0476521739	6425.66434782607	418.797154179326	PC(22:4(7Z,10Z,13Z,16Z)/18:3(6Z,9Z,12Z))	C48H82NO8P	Lipids and lipid-like molecules	Glycerophospholipids	HMDB0008632	C00157
M857T485	856.581922285626	8.0852	9186.39078571431	7465.98860000002	6123.8599090909	675.79875	586.958360671997	686.752276020665	12230.1792	6286.59476595745	5711.8675862069	919.210476345486	607.298921782395	1286.407031	7795.39049999998	6641.90510344828	3519.828	996.748719999997	1224.84256375221	638.296494704026	9257.00183333333	8846.89339130434	1472.48421052632	948.399250284831	PC(22:5(7Z,10Z,13Z,16Z,19Z)/20:4(5Z,8Z,11Z,14Z))	C50H82NO8P	Lipids and lipid-like molecules	Glycerophospholipids	HMDB0008706	C00157
M89T70	89.0224574	1.16635	174632.4533	186560.2198	194746.116	214304.6658	210714.0327	234315.5862	236240.1112	234302.1388	254834.6612	244566.9213	234502.4682	252566.431	241508.1545	241924.2974	215725.9782	255805.8989	270369.0692	246883.9704	179846.0633	173001.7386	220908.0288	264942.5847	D-Lactic acid	C3H6O3	Organic acids and derivatives	Hydroxy acids and derivatives	HMDB0001311	C00256
M89T90	89.02236913	1.499583333	179936.7542	200485.5106	178304.9685	214478.5597	196737.7386	217084.6806	214239.3988	227376.5818	209087.9099	226202.9222	202233.6097	244227.1653	235985.8168	198313.9102	307790.3872	211098.7745	218998.48	207965.6986	174465.8644	192685.2708	189613.7565	211363.8952	Acetaldehyde	C2H4O	Organic oxygen compounds	Organooxygen compounds	HMDB0000990	C00084
M103T106	103.0377715	1.774683333	2693.6819	2458.486	4826.15102	4893.111364	3258.387	3395.145409	1398.35785	1934.417471	2231.531043	1893.458571	1970.534927	2180.097182	1678.777778	1426.540762	1852.279277	3047.338176	2140.123195	2093.463514	2147.21332	1637.62155	2398.227692	3202.845098	(R)-3-Hydroxybutyric acid	C4H8O3	Organic acids and derivatives	Hydroxy acids and derivatives	HMDB0000011	C01089
M105T58	105.0170755	0.961308333	11168.75273	11326.168	12715.59267	12224.14433	12499.48566	13188.55111	10247.92533	9440.991536	11307.57716	11254.98531	9960.302222	10609.45305	11545.06	13603.96537	11095.44333	13213.8825	12650.72227	13169.16578	10224.60833	10536.30833	11144.1	12924.55745	Acetic acid	C2H4O2	Organic acids and derivatives	Carboxylic acids and derivatives	HMDB0000042	C00033
M111T67	111.0065042	1.120958333	3706.625111	4941.864783	4230.784538	4309.246154	3747.36	6115.461	1933.17956	1764.2124	1994.79	2261.277857	1969.161538	2112.578571	1700.133333	1966.481242	2411.774903	1507.288889	1178.76128	1302.305188	1729.764286	2829.213709	2713.9875	3537.105923	2-Furancarboxylic acid	C5H4O3	Organoheterocyclic compounds	Furans	HMDB0000617	C01546
M113T500	112.9836704	8.334466667	29965.43733	31211.44641	32242.00356	37741.43012	37690.68211	37877.44821	31157.93669	31051.58552	34361.2556	36157.095	39462.60445	38797.57929	31390.85756	34073.95757	35587.64514	36543.61965	36018.97906	38187.61446	25650.05882	27414.19074	36292.42021	39044.51434	Trifluoroacetic acid	C2HF3O2	Organic acids and derivatives	Carboxylic acids and derivatives	HMDB0014118	null
M115T62	115.0014258	1.035816667	14331.5325	12171.15	14280.82438	13696.59396	14387.27769	15302.13714	12555.89039	12571.95813	15244.0074	13888.14288	13271.27368	15458.163	11358.95392	12559.6279	14139.21367	12616.70667	15847.95134	13142.04716	11304.57143	11274.45143	14458.09885	14435.98308	Maleic acid	C4H4O4	Organic acids and derivatives	Carboxylic acids and derivatives	HMDB0000176	C01384
M115T99	115.0014756	1.655791667	1727.7576	2088.092136	2158.394056	2166.641608	2752.904211	2756.395	2342.964286	2296.233412	2521.692	2928.340333	2338.096409	2677.904211	2218.11492	1890.332308	2189.252778	2168.984848	2448.626056	2182.863563	2036.486824	2050.26087	2189.076087	2324.6832	Maleic acid	C4H4O4	Organic acids and derivatives	Carboxylic acids and derivatives	HMDB0000176	C01384
M116T63	116.0693541	1.052425	3064.729297	3482.740714	3148.149083	3186.495	3449.191304	3523.477611	3065.475	2332.693333	2791.326702	3096.804615	2845.6818	2734.87225	2467.286364	2660.313906	2593.428125	3848.14873	2576.188462	2997.212143	2252.7945	2305.333333	2842.648182	2981.828571	Betaine	C5H11NO2	Organic acids and derivatives	Carboxylic acids and derivatives	HMDB0000043	C00719
M117T102	117.0171225	1.692941667	20979.01388	22169.06652	17918.03928	23105.94478	22642.335	22270.90847	18332.17385	19725.40448	21331.9672	18578.91105	17250.90669	19427.59108	8133.268962	8052.271554	8129.511701	8116.260526	7432.516667	10010.48359	17646.72859	14776.66667	14985.69231	15397.03	Methylmalonic acid	C4H6O4	Organic acids and derivatives	Carboxylic acids and derivatives	HMDB0000202	C02170
M117T73	117.0171313	1.210566667	8568.710526	6640.033	7294.823529	9348.70875	7943.136296	8262.864	7922.04984	6361.133333	7675.567667	6944.536768	7471.576296	8104.193349	3354.892831	3261.213043	3329.882667	2248.1626	3218.193766	2959.936235	6412.220182	6022.887409	6641.141765	6609.224586	Succinic acid	C4H6O4	Organic acids and derivatives	NA	HMDB0000254	C00042
M124T52	124.0051914	0.871483333	43039.125	46992.16837	46407.42	49099.19595	49462.04667	50763.7915	61350.71791	67037.519	65482.937	69279.81136	69121.6049	69287.58429	46844.29273	45831.77364	48582.8	49720.43696	45042.09914	47140.31045	49560.69714	46413.003	51257.26305	56215.8373	Taurine	C2H7NO3S	Organic acids and derivatives	Organic sulfonic acids and derivatives	HMDB0000251	C00245
M128T70	128.0329015	1.165708333	5664.786769	6997.806565	6893.97296	7725.019231	7539.6	8373.55764	8638.431242	8894.239962	12417.52549	8250.331154	8364.494542	7914.122424	8674.143385	8071.7715	8088.72639	8781.541842	8391.188808	7485.704545	7549.9578	5612.559729	9882.682886	8185.10175	Pyroglutamic acid	C5H7NO3	Organic acids and derivatives	Carboxylic acids and derivatives	HMDB0000267	C01879
M128T97	128.032878	1.60865	4970.846842	5417.503	4870.760556	6166.113059	5319.078947	5751.5528	5951.885294	5308.692895	5960.297389	6541.193333	5596.732424	5200.415206	5166.413237	5250.985455	5621.477053	4899.364877	6457.349	5771.608333	4454.81939	5102.4682	5274.0256	5436.805	Pyroglutamic acid	C5H7NO3	Organic acids and derivatives	Carboxylic acids and derivatives	HMDB0000267	C01879
M129T69	129.0170223	1.157383333	4168.712455	4701.09375	5656.907125	4525.8675	5824.353043	5401.050238	3071.395116	3255.17445	4132.987091	3609.716531	3258.674074	2683.422	3622.323909	3571.589339	2480.517	3129.616185	3171.781579	3260.243478	3158.522182	3285.054316	3593.445263	4479.03925	Mesaconic acid	C5H6O4	Lipids and lipid-like molecules	Fatty Acyls	HMDB0000749	C01732
M129T152	129.0535857	2.537183333	3413.782105	1328.2053	2040.3525	1382.646	3542.099429	1326.319304	4270.513	4654.8524	5970.368581	6368.371451	6188.705577	5840.058204	3494.339125	4367.387698	4900.972	5598.192	4388.221645	4094.987625	4282.075429	4299.446455	3356.300208	5339.971552	Methacrolein	C4H6O	Organic oxygen compounds	Organooxygen compounds	HMDB0061874	null
M130T55	130.0599523	0.924141667	20114.40316	21058.59417	21393.9999	21713.67616	22462.938	23922.395	20057.284	19673.10789	21905.92895	21130.61806	19624.12452	22457.12195	22160.41105	22479.587	20621.34278	28554.19875	22672.02	25045.67179	18636.82	20167.08822	22892.70115	25354.4985	Beta-Guanidinopropionic acid	C4H9N3O2	Organic nitrogen compounds	Organonitrogen compounds	HMDB0013222	C03065
M130T110	130.0849262	1.840525	61748.19488	67318.02465	67777.40118	79165.23856	77042.21064	78549.56533	69450.06719	65699.81336	69186.43156	75600.85182	74655.52109	79927.55421	66708.41388	59359.02197	68010.91442	68110.755	71750.18867	69551.36776	61848.54256	59824.00009	71828.66859	71819.86909	L-Norleucine	C6H13NO2	Organic acids and derivatives	Carboxylic acids and derivatives	HMDB0001645	C01933
M131T151	131.0692111	2.5195	10147.08095	10899.87848	12285.37233	11892.81925	12018.03625	12507.2775	11512.03709	13042.29825	12478.49525	13142.14146	13129.81542	13504.09958	13531.80467	14317.20818	15077.5408	15660.88329	16302.40592	15047.94958	11459.66132	11410.90536	13943.41302	13699.19539	(.+/-.)-2-Hydroxyisocaproic acid	C6H12O3	Lipids and lipid-like molecules	Fatty Acyls	HMDB0000746	NA
M133T62	133.0118733	1.031858333	138634.3751	135897.9645	148095.6782	164954.9907	159978.8456	169252.5029	141237.825	143454.5067	150482.64	153349.5128	160825.2895	167997.5838	130857.9344	129380.6842	152130.5663	137034.4703	157710.245	146607.9155	131791.8733	129860.1244	156530.2933	162668.4869	D-Malic acid	C4H6O5	Lipids and lipid-like molecules	Fatty Acyls	HMDB0031518	C00497
M135T66	135.0289712	1.102533333	23282.95996	29747.76364	26994.39488	33012.22235	29311.90056	28927.51488	28306.35869	31591.11695	32381.56911	28669.12632	28054.21938	28887.91768	19369.81533	16753.38667	21635.07794	18493.30357	20661.47825	24109.068	25390.65317	26149.23667	21715.29	26554.708	Allopurinol	C5H4N4O	Organoheterocyclic compounds	Pyrazolopyrimidines	HMDB0014581	null
M135T96	135.0289609	1.594925	15598.21536	17598.20667	17077.5896	20725.11	19500.14676	19678.94192	19267.716	18281.54016	17392.94784	20505.298	19697.95296	19310.72124	14360.92638	13267.28832	14630.64928	13772.96433	17052.8288	13870.48173	14652.77008	15872.9774	16137.08132	17672.0884	D-Lactic acid	C3H6O3	Organic acids and derivatives	Hydroxy acids and derivatives	HMDB0001311	C00256
M137T146	137.0218778	2.428816667	1027.606393	1574.88	1511.840172	1246.815581	6312.887446	1191.797034	1080.384125	1492.884865	1249.8654	2422.674692	1253.674107	1226.630147	1281.142969	1326.337276	1665.438	1372.4032	1240.847654	1293.848889	1183.7336	1000.721481	1422.286533	1201.484034	3,4-Dihydroxybenzaldehyde	C7H6O3	Benzenoids	Benzene and substituted derivatives	HMDB0059965	C16700
M138T166	138.0173945	2.762166667	1990.423286	1982.91	2933.43969	2501.8851	2025.6432	1793.86864	1783.92052	2477.401239	2228.169467	1964.54592	2452.0336	1919.7486	1795.51332	1887.156	2669.598815	2168.237385	1625.94912	1933.2762	1566.13324	2567.472	1886.648216	2241.841487	2-Nitrophenol	C6H5NO3	Benzenoids	Phenols	NA	C01988
M144T65	144.1004945	1.080783333	7525.47	8512.412143	6687.045273	9174.553818	8475.43125	8797.293872	5507.372447	4858.120436	4944.81	5581.163583	5595.779667	5817.416553	4614.034167	4394.427455	4867.316667	5089.111556	4403.509091	5280.343405	5401.282286	6561.608846	6494.610257	5899.644875	(S)-3-Amino-5-methylhexanoic acid	C7H15NO2	Organic acids and derivatives	Carboxylic acids and derivatives	NA	NA
M145T118	145.0482927	1.962875	24556.90945	29740.84027	26422.6313	28680.76781	29591.11099	27867.39179	12869.40009	14053.0901	11488.81836	14273.3418	13486.22784	12656.54139	24680.30156	23533.04602	22767.52548	23111.30226	26024.01576	25524.62345	18268.24508	21014.24441	22246.46934	22001.38319	2,4-Pentanedione	C5H8O2	Organic oxygen compounds	Organooxygen compounds	HMDB0031648	C15499
M145T52	145.0594201	0.870358333	13050.82952	13003.25768	13470.63	13962.51927	15003.16136	14019.83182	14028.67183	14664.20118	14343.20148	16848.32304	15563.89618	16425.76091	12978.14857	11893.49227	13089.99545	13585.73892	14335.37482	14856.10364	12517.05	13550.13141	12780.417	13150.25086	Glutamine	C5H10N2O3	Organic acids and derivatives	Carboxylic acids and derivatives	HMDB0000641	C00064
M146T53	146.0436534	0.887975	33863.7	36192.38715	36870.938	38989.06367	38339.6619	39229.76667	29959.16	32546.019	34251.61286	35111.685	33257.06505	35850.95619	36839.16	31367.96	35545.035	39547.21633	36579.9219	35843.2575	31305.81943	31951.93976	35093.1864	35516.38267	L-Glutamic acid	C5H9NO4	Organic acids and derivatives	Carboxylic acids and derivatives	HMDB0000148	C00025
M154T48	154.0598658	0.797258333	8406.54515	7923.508235	9631.877273	9830.129524	9238.927714	9438.35095	9348.791667	9199.47	9685.703429	8669.628571	9519.4845	9417.7098	7194.85781	6539.65	7500.794591	7493.248421	9033.482348	7929.6	8323.108929	7778.066333	7933.8775	9088.414286	L-Histidine	C6H9N3O2	Organic acids and derivatives	Carboxylic acids and derivatives	HMDB0000177	C00135
M159T152	159.1005189	2.539083333	7849.395182	9245.489	8760.286485	8972.720235	9123.593457	9023.018813	8330.826438	8031.169839	9018.334452	9548.571511	8364.73425	8584.413516	8063.0235	8482.982548	8554.372121	8811.686	9044.392781	9031.76	7575.06203	7714.223719	8984.983781	10068.20359	3-Hydroxyoctanoic acid	C8H16O3	Organic acids and derivatives	Hydroxy acids and derivatives	HMDB0001954	C20793
M164T134	164.0697539	2.227591667	80938.66846	86845.77165	86962.75	84906.61421	86371.026	88248.15533	70470.582	85379.67446	87412.27692	86610.99418	87548.38938	83128.85947	75023.37714	82715.15714	81068.5	80086.6642	81054.27484	83184.06119	66543.38142	80781.2775	83158.92518	79217.05629	L-Phenylalanine	C9H11NO2	Organic acids and derivatives	Carboxylic acids and derivatives	HMDB0000159	C00079
M173T69	173.0067561	1.145941667	13136.2485	11177.51322	13959.45891	14633.44591	15286.93376	14917.76925	7277.92524	7779.009875	8322.8258	8267.626603	10637.18528	7519.656906	7205.25024	6217.86088	8737.049109	6398.53436	7222.52548	6607.033846	11019.20364	11018.33781	13989.72796	12060.01276	trans-Aconitic acid	C6H6O6	Organic acids and derivatives	NA	HMDB0000958	C02341
M173T96_1	173.0070285	1.608266667	2177.120429	2738.66496	2249.259169	2920.548125	3050.104732	3260.924507	1677.024889	1375.523478	1241.0361	1870.635627	1638.758762	1550.856	1602.108	1605.905796	1439.3169	1753.180442	1304.593309	1279.287368	1678.114044	1419.90556	1709.650833	2039.935333	trans-Aconitic acid	C6H6O6	Organic acids and derivatives	NA	HMDB0000958	C02341
M173T149	173.0797146	2.488225	4242.937325	4141.379	4375.279077	5527.817221	4230.16992	5960.370508	3809.927	4223.64428	4996.219	5696.299437	5854.174857	4432.908462	4954.319307	2894.052	4943.445667	4660.04575	4625.828667	5284.114689	4291.025294	5288.300961	5927.646926	5499.704471	Suberic acid	C8H14O4	Lipids and lipid-like molecules	Fatty Acyls	HMDB0000893	C08278
M173T66	173.0907843	1.093683333	3397.205647	4075.344	4130.0262	5205.751905	3787.72625	3721.8432	5236.664	4802.311667	4478.238889	4352.733333	4024.192941	5313.069813	3669.581429	5178.712846	4747.777588	4511.399738	4502.488	3661.173875	5020.828846	4177.845294	3646.632	4528	N-alpha-Acetyl-L-ornithine	C7H14N2O3	Organic acids and derivatives	Carboxylic acids and derivatives	NA	NA
M173T48	173.1018795	0.805858333	3738.004632	3913.077273	3400.5535	3885.691875	3988.444737	3747.586368	3384.243333	4104.236278	3516.577	3559.281667	3075.361154	3459.555412	2533.6818	2647.167657	2872.269444	2727.617647	3405.85186	2560.917333	2650.275662	2921.549579	3395.268333	2777.489444	L-Arginine	C6H14N4O2	Organic acids and derivatives	Carboxylic acids and derivatives	HMDB0000517	C00062
M174T67	174.0384879	1.112975	2954.385	3315.222	3028.34	3097.223333	3014.211941	3671.677333	2789.671111	2992.599	3933.886538	3514.444118	3492.108667	3061.808765	3363.427904	2760.003444	2375.186667	2466.571429	2514.463333	2996.28	3022.737	3321.163889	2822.472857	3065.8225	N-Acetyl-L-aspartic acid	C6H9NO5	Organic acids and derivatives	Carboxylic acids and derivatives	HMDB0000812	C01042
M178T146	178.0484772	2.4402	5412.189231	5681.298333	5906.192471	6612.554654	6118.1445	6622.92931	10951.77794	11396.77958	11256.46375	13148.31024	11740.90454	12322.08667	9217.0192	8891.911824	9685.149333	9516.69	9844.346647	9165.358667	7287.539447	8130.496833	9232.040278	8079.361444	Hippuric acid	C9H9NO3	Benzenoids	Benzene and substituted derivatives	HMDB0000714	C01586
M179T54	179.0538191	0.906416667	28744.1672	28207.71822	28184.15833	30217.80564	29256.58852	29829.69231	24760.16958	27450.28321	25544.9293	26838.07552	27714.5208	29048.30259	36682.5408	38149.11	39458.45091	42267.40513	36640.79858	36753.77809	27886.06923	30010.76712	32499.42171	30755.24304	Allose	C6H12O6	null	null	HMDB0001151	C01487
M179T210	179.1053706	3.49315	770.1588462	891.4988095	944.0185714	1134.817091	1013.8168	974.5816667	884.0872692	1242.234783	1151.4735	871.09824	1199.0065	1155.2515	824.6016	831.2243478	1053.275045	971.4530635	1032.454545	792.545	914.86	731.739	1123.864	986.5182895	3-tert-Butyl-4-hydroxyanisole	C11H16O2	-	-	NA	NA
M180T55	180.031074	0.922775	1702.852105	1896.4512	2350.104158	2040.129412	2102.525333	2457.84	2966.164444	3196.925806	3311.201667	3930.830043	3244.748333	3340.817118	1641.210714	1946.824444	1568.1263	2518.88175	1661.028947	1841.28	2055.796	2207.806192	2660.517647	2609.610368	L-Methionine sulfone	C5H11NO4S	Organosulfur compounds	-	NA	NA
M180T98	180.0645366	1.637375	21797.1	28757.83167	23942.63108	27278.59495	26405.45263	29609.6645	29016.89412	26868.3264	29588.094	32348.20309	29856.26643	33265.34116	30412.10533	29605.8438	27077.76594	27330.88	28487.69265	27855.43956	26422.60926	27929.91686	30507.55647	30839.01044	L-Tyrosine	C9H11NO3	Organic acids and derivatives	Carboxylic acids and derivatives	HMDB0000158	C00082
M181T140	181.0479958	2.33425	928.125	1074.027368	1253.583587	1268.706	1459.134564	1402.907478	2974.054746	3167.623743	3340.984161	3495.056	3358.46221	3249.385526	2385.24	3103.322864	3249.995264	2680.052941	3458.475564	2634.518118	2256.135857	2323.072	2418.609509	2303.064444	alpha-Methyl-2-furanacrolein	C8H8O2	Organoheterocyclic compounds	Heteroaromatic compounds	HMDB0038176	null
M182T114	182.0435497	1.902983333	1503.81	1685.366792	1763.239346	1775.747613	1614.416571	1880.97437	2145.343333	2254.778714	2307.780037	2568.327	2272.386667	2484.925393	1518.674071	1369.828846	1390.008148	1579.454444	1587.762852	1429.602971	1590.442963	1634.767296	1950.819276	1849.027286	4-Pyridoxic acid	C8H9NO4	Organoheterocyclic compounds	Pyridines and derivatives	HMDB0000017	C00847
M186T146	186.1111326	2.428925	32079.74949	31033.33409	35797.32108	37377.93542	34855.49631	32874.13296	35679.31473	35491.5155	36238.84936	37275.85391	38468.91662	39022.51095	38609.35709	35861.03271	37168.2	38308.97205	36037.82394	36632.44692	31382.05838	34343.54954	38096.24902	37556.69034	N-Heptanoylglycine	C9H17NO3	Organic acids and derivatives	Carboxylic acids and derivatives	HMDB0013010	null
M187T153	186.9802633	2.55065	2208.2475	2553.13944	2709.107103	2601.490179	2492.129379	2881.312143	3287.487	10225.58003	2714.972897	2855.863933	2412.4335	3389.767404	2868.867591	2373.836034	2525.571429	3113.232196	2878.019276	2783.523214	2426.495676	2899.3935	3215.744	3487.942021	p-Cresol sulfate	C7H8O4S	Organic acids and derivatives	Organic sulfuric acids and derivatives	HMDB0011635	null
M187T151	187.0046167	2.5195	7405.202	9847.9782	7446.7365	9219.260882	7972.121727	9368.427273	8325.156471	8501.369667	8419.602	8480.9664	8613.286185	8671.306667	10688.583	10283.95178	10727.124	9568.0408	12038.12022	10647.84571	8206.6525	8597.2284	9206.793484	9084.302625	p-Cresol sulfate	C7H8O4S	Organic acids and derivatives	Organic sulfuric acids and derivatives	HMDB0011635	null
M187T155	187.0953043	2.587233333	12923.78239	10061.77448	11248.61678	14824.94493	10643.3514	13315.19507	13874.52336	13753.22174	14445.76017	15023.24449	15342.953	15465.24089	13314.03219	12998.08739	14275.5732	13798.68899	14421.22649	14498.7683	9751.7584	9433.313	13769.65384	10217.95512	Azelaic acid	C9H16O4	Lipids and lipid-like molecules	Fatty Acyls	HMDB0000784	C08261
M187T67	187.1065262	1.109483333	4213.7285	3962.190909	4106.137545	3748.448654	3667.956115	3489.508125	5674.671065	5608.956537	6748.235	6097.733069	5252.265485	5589.33348	6153.347517	5572.056857	5196.5472	5082.565909	5552.930893	6343.274154	4519.338723	5409.700607	5350.02	4696.03212	Val-Ala	C8H16N2O3	Organic acids and derivatives	Carboxylic acids and derivatives	HMDB0029120	NA
M187T146	187.1145231	2.427841667	2806.9752	3138.902	3535.256649	3506.61	3484.058633	3780.019474	3048.245227	3784.224525	3718.302	3525.137368	3738.4854	4317.4551	3845.746564	2953.68	3615.6025	3406.14	3753.451722	3836.063854	3240.7562	3430.367182	3963.84114	3735.013049	Glycyl-L-norleucine	C8H16N2O3	Organic acids and derivatives	Carboxylic acids and derivatives	NA	NA
M187T164	187.1318357	2.741175	15898.93317	15235.7205	17377.02043	18073.42473	18162.99538	17791.55913	16194.8647	18714.74285	19996.91464	17272.04242	17441.044	17268.68431	18273.38348	17063.64698	18005.28476	17354.03421	17639.75818	17323.16203	15147.10727	15618.77024	20248.319	16848.03138	2-Methyloctanal	C9H18O	Organic oxygen compounds	Organooxygen compounds	HMDB0031684	null
M189T75	188.9469754	1.256941667	5822.078757	5128.576261	7682.510714	6731.641571	5107.564429	6040.68281	5571.080556	4419.446429	6051.239353	6114.080921	6853.253579	4589.140111	5316.868704	5693.32	5118.080952	7478.01383	6815.099341	5829.102667	5792.373825	4766.280943	6691.641405	8451.568085	2,4-Dichlorobenzoic acid	C7H4Cl2O2	Benzenoids	Benzene and substituted derivatives	NA	C06670
M189T55	189.0858138	0.918491667	3374.806667	3662.721857	3708.887368	3727.425	3329.234278	3679.384211	3598.757895	3601.835714	4178.712857	3814.251429	3646.976	3959.844	3900.464211	4288.885714	4336.370667	4550.952429	3983.814	4250.785	3404.16	3028.94	4060.396789	3539.918143	Thr-Ala	C7H14N2O4	Organic acids and derivatives	Carboxylic acids and derivatives	HMDB0029054	NA
M191T67	191.017506	1.119108333	118768.5457	121695.76	115993.5487	124860.4073	120282.6833	123435.6341	45279.3172	51230.36204	57954.40529	52162.3555	45913.4325	55404.15504	46730.99658	42881.98215	43997.00981	40773.9852	59623.69636	46138.20792	65295.2115	67638.94358	84492.32525	77855.75248	Isocitric acid	C6H8O7	Organic acids and derivatives	Carboxylic acids and derivatives	HMDB0000193	C00311
M192T149	192.0643677	2.486683333	1933.800313	2013.997091	1770.22	2064.573333	1970.612692	2182.853333	2023.144375	2257.652647	2281.523192	2429.413333	2222.035556	2255.84	2549.538462	2570.624	2610.8	2476.871667	2777.5654	2504.184	1909.33087	2263.816688	2308.613438	2240.121111	Phenaceturic acid	C10H11NO3	Organic acids and derivatives	Carboxylic acids and derivatives	HMDB0000821	C05598
M193T186	193.0847783	3.102208333	2147.369043	2199.085	2000.27396	2176.760611	2649.938205	1900.114	2385.882182	2534.412913	2531.6896	2300.8335	2227.736042	2428.209156	2294.489294	2202.747818	2648.78532	2704.647176	2560.177273	2433.638842	1794.809	2184.576231	2277.484	2522.839877	Methoxyeugenol	C11H14O3	Benzenoids	Benzene and substituted derivatives	HMDB0041194	null
M194T210	194.0805235	3.493941667	22258.8876	24483.25091	25203.19846	27089.11164	23364.99871	25483.06488	22184.30702	30960.47846	23469.90928	22517.1544	26212.15612	24679.466	21335.70744	22109.63248	25718.53548	23800.01153	22365.03993	24315.05518	22136.0832	23928.63236	29709.91824	23549.99516	N-methyl-4,6,7-trihydroxy-1,2,3,4-tetrahydroisoquinoline	C10H13NO3	Organoheterocyclic compounds	Tetrahydroisoquinolines	HMDB0060065	null
M195T54	195.0487674	0.897091667	10749.024	11636.98	11585.454	12510.3223	12503.97905	12165.552	11549.2601	12141.22105	12598.25584	14386.15438	14797.14	14371.07921	16959.93333	14888.31	16230.04762	17490.1318	18119.499	17057.14526	12052.428	12500.3238	14584.11576	14464.06845	D-Gluconic acid	C6H12O7	Organic oxygen compounds	NA	HMDB0000625	C00257
M201T161	201.111222	2.679716667	2275.325792	2372.849524	2233.635542	8816.738073	2676.625	2582.65525	1998.145435	2452.58508	2314.216	4444.204237	2594.299875	2621.74188	2553.948543	2936.573063	2570.918667	2628.512792	2818.652029	2602.196542	2274.764643	2581.014103	2457.9625	2885.712732	Sebacic acid	C10H18O4	Lipids and lipid-like molecules	Fatty Acyls	HMDB0000792	C08277
M201T135	201.1223129	2.247916667	13893.25955	15532.62632	14488.10526	15035.96738	15859.668	17164.79514	23358.2448	24724.32608	23284.383	26663.33684	24127.96053	24667.29632	24351.86148	24727.758	25197.37778	24876.187	26539.83732	24155.06738	20551.545	18016.18144	23153.10116	21132.00683	Ala-Ile	C9H18N2O3	Organic acids and derivatives	Carboxylic acids and derivatives	HMDB0028690	NA
M202T149	202.106211	2.491	1032.208176	1095.644333	1318.97628	1118.13	1212.891529	1315.202727	1209.400565	1308.188571	1305.727875	1425.536	1413.280462	1503.0725	1155.994778	1151.209278	1225.82843	1071.16375	1545.15835	1132.74	1075.4955	1108.029143	1186.325438	1234.5117	N-lactoyl-Leucine	C9H17NO4	Organic acids and derivatives	Carboxylic acids and derivatives	HMDB0062176	null
M203T54	203.0649914	0.894741667	10690.84364	10655.21525	12541.994	12030.99733	12060.00086	12754.665	13858.074	14617.11765	13577.16538	13961.22764	13944.12952	14273.59725	14602.86	12499.76	13276.65714	14526.96945	13776.0588	15291.15238	11486.26165	13115.09045	14020.802	13873.20388	Ala-Asp	C7H12N2O5	Organic acids and derivatives	Carboxylic acids and derivatives	HMDB0028683	NA
M203T137	203.0800476	2.288675	29164.76614	29619.29654	27551.727	34334.48471	34520.88033	33157.90668	27118.41629	25897.96504	27547.10233	28814.45733	29742.05614	28433.79308	25934.22963	24824.38873	28570.58828	26426.17487	27028.14253	25985.54034	24508.50252	26273.51255	27831.58833	26877.23023	Tryptophan	C11H12N2O2	Organoheterocyclic compounds	Indoles and derivatives	HMDB0000929	C00078
M203T59	203.1014399	0.98585	5475.280645	5192.649467	6930.313649	6738.248903	6137.676522	7975.664523	4991.168824	4804.413913	5601.157778	4161.679529	4998.4	4303.3575	5474.6664	4770.12	5098.302063	3351.208429	4914.845	4626.6216	4252.4625	5434.155541	8403.851184	7768.2815	Val-Ser	C8H16N2O4	Organic acids and derivatives	Carboxylic acids and derivatives	HMDB0029136	NA
M203T99	203.1012539	1.656108333	1383.4425	1497.815	1464.959118	1312.047	1459.254933	1923.626667	2015.146102	1937.413333	1892.43307	2400.328625	1864.570833	2079.290625	2435.7175	2084.012	2630.490909	2113.504941	2170.1935	2140.5644	1734.659091	1684.265	2238.616842	2103.368	Ser-Val	C8H16N2O4	Organic acids and derivatives	Carboxylic acids and derivatives	HMDB0029052	NA
M207T183	207.1007052	3.050008333	1708.447	1470.068571	1871.482576	1632.357692	1705.25696	1526.905273	1521.486571	1666.25228	1817.230333	1661.306026	1757.94068	1780.906808	1614.724731	1514.465192	1719.8025	1882.817955	1733.316923	1600.93056	1477.96752	1776.824081	1650.127125	1774.362264	Amyl salicylate	C12H16O3	Benzenoids	Benzene and substituted derivatives	HMDB0038604	null
M207T200	207.1369578	3.333275	3279.699259	3991.155895	3925.694889	4145.855241	4059.011786	4179.384133	3975.92063	3674.524259	4055.532393	3766.94175	4577.991667	3733.138087	4401.719886	4071.068556	4120.4515	3911.81	4130.357	4014.009333	3948.5446	3717.13	3909.239609	3821.124286	5,9:6,9-Diepoxy-4-megastigmene	C13H20O2	Organoheterocyclic compounds	Oxepanes	HMDB0038529	null
M214T52	214.0461696	0.868183333	13198.13478	12586.71641	14490.31174	13659.27305	13860.37471	14959.62458	12530.24527	14860.24826	14268.08759	15154.09636	15411.958	15344.45182	16033.21455	14331.60696	16569.033	17193.32148	15015.65018	16137.26435	13706.33896	12630.7125	16166.72874	14198.43095	N-Methylethanolaminium phosphate	C3H10NO4P	Organic acids and derivatives	Organic phosphoric acids and derivatives	HMDB0060173	null
M215T167	215.1269177	2.7818	1849.910971	1860.26192	2651.819538	2214.59	2055.668125	2029.844652	2091.051391	2042.573875	2397.919559	2500.329583	2393.102282	2129.884167	1941.46075	2376.104533	2163.83076	2139.94569	1976.816625	2206.6275	4230.608162	2334.805846	2373.966923	3059.024327	Undecanedioic acid	C11H20O4	Lipids and lipid-like molecules	Fatty Acyls	HMDB0000888	null
M215T132	215.1379119	2.206808333	6006.931667	7295.8196	6681.852692	7226.6495	7436.159857	7059.1704	7720.962231	8292.644132	8370.18	8273.586559	8002.711118	8441.092	8859.957857	9072.081333	9808.925625	8920.674538	9217.5125	9094.506667	7858.656667	7749.135294	8337.304706	7799.590774	Valyl-Valine	C10H20N2O3	Organic acids and derivatives	Carboxylic acids and derivatives	HMDB0029140	null
M217T70	217.1169601	1.159275	6497.261583	7776.478633	6786.475	5582.042917	6377.8428	6191.8965	16405.09755	8515.75025	9102.26376	8504.525278	10780.3014	8523.648	10815.69948	9379.252143	8735.425	9553.86087	10348.2778	10508.9985	8754.815667	7201.74868	9699.18004	9207.715875	Leu-Ser	C9H18N2O4	Organic acids and derivatives	Carboxylic acids and derivatives	HMDB0028938	NA
M217T134	217.1172872	2.231541667	23318.35455	25715.09755	23900.175	25905.93814	27336.05983	29320.16996	23147.2	26310.98182	26442.51263	26492.24065	27831.05	29042.97083	26721.91091	25176.96909	27527.89919	27343.92485	27685.11402	26495.94	23016.31836	24976.04583	26788.89544	27835.53736	Ser-Leu	C9H18N2O4	Organic acids and derivatives	Carboxylic acids and derivatives	HMDB0029043	NA
M217T98	217.1172285	1.627266667	4437.344153	4211.7265	4395.68325	5507.806776	4958.238529	5264.222476	6551.847025	6998.041	5649.255548	7529.434421	6508.95738	7157.211195	6564.19632	5712.008634	6513.731882	6328.63125	7387.961921	5849.225672	4662.84	5767.319486	6016.061188	5635.386	Leu-Ser	C9H18N2O4	Organic acids and derivatives	Carboxylic acids and derivatives	HMDB0028938	NA
M218T134	218.1010125	2.239933333	14864.04444	16876.30871	16781.38182	17483.2839	15775.53	17344.53	21370.63615	23220.09818	24259.95	25546.59333	24986.88	24768.51692	17692.80571	16361.55	17044.42667	18305.4015	17516.06188	17576.982	16928.571	17698.4975	18826.1628	19352.44859	D-(+)-Pantothenic acid	C9H17NO5	Organic acids and derivatives	Carboxylic acids and derivatives	NA	NA
M219T52	219.0598528	0.87195	4572.989474	4545.992167	4955.658947	5451.673043	4965.300476	4617.034118	5772.13	6780.091154	6365.5985	6813.84	6944.746667	7210.56	6981.941176	6354.392353	6350.825385	6409.03975	6252.15585	6024.394737	5255.408182	5865.274778	6018.574821	5307.122471	Ser-Asp	C7H12N2O6	Organic acids and derivatives	Carboxylic acids and derivatives	HMDB0029035	NA
M220T142	220.0624949	2.368933333	1464.5099	1607.0425	2084.935636	1608.725556	1433.505	1815.037	1725.822222	1648.83	1904.615	1990.92	1880.017625	1891.6875	1964.6075	2189.256108	2055.228889	1913.816	1723.11	1993.310654	1677.636692	1500.87825	2025.2925	1784.798889	N-lactoyl-Methionine	C8H15NO4S	Organic acids and derivatives	Carboxylic acids and derivatives	HMDB0062182	null
M221T135	221.0908934	2.242133333	8030.834211	8638.869167	9177.820556	8541.427429	9770.749	9625.253	9351.3284	9209.298375	9044.866017	9919.452769	9824.20175	9911.964706	7663.015684	7051.510667	7013.724828	7343.22775	8025.038889	7972.003875	7448.369489	8259.73163	9144.47595	8688.837826	Phe-Gly	C11H14N2O3	Organic acids and derivatives	Carboxylic acids and derivatives	HMDB0028995	NA
M221T253	221.1528176	4.209558333	5282.40032	5699.955556	5773.687042	5856.6338	5777.1259	5759.848421	5873.468571	4939.389	6400.973913	6342.445714	6754.008038	5583.391412	4512.492	5149.8128	5221.195826	5601.074091	5435.328571	5175.349091	4046.61913	4897.343478	6342.66	5781.83904	(10betaH,11xi)-11-Hydroxy-13-nor-6-eremophilen-8-one	C14H22O2	Lipids and lipid-like molecules	Prenol lipids	HMDB0037605	null
M221T196	221.1526374	3.259816667	2582.621636	2502.121186	2142.9142	2691.530825	2936.652636	2547.1025	2077.577609	2359.511353	2112.8736	1942.329778	2280.104526	2257.33685	2121.249433	2055.76875	2715.232452	2226.342632	2353.614783	2247.904132	2416.722909	2319.082275	3110.03	2386.6652	(10betaH,11xi)-11-Hydroxy-13-nor-6-eremophilen-8-one	C14H22O2	Lipids and lipid-like molecules	Prenol lipids	HMDB0037605	null
M225T47	225.0973006	0.791266667	360061.5159	358254.5987	389613.939	459203.9171	409557.1058	426775.5376	412628.3132	350902.1175	402426.571	388341.3714	356120.6697	422658.1688	352623.2053	325550.5	381211.754	332533.9375	379789.9203	388982.9171	343800.9648	352770.294	413861.363	400405.8419	L-Carnosine	C9H14N4O3	Organic acids and derivatives	Peptidomimetics	HMDB0000033	C00386
M225T101	225.0970436	1.689008333	36739.83468	38264.53866	30736.43911	35747.34369	38875.30418	91463.87673	56432.95696	76387.55603	23249.5415	42621.74463	36956.92625	91233.62286	37624.98032	69999.5435	62581.79953	34008.78333	86867.00549	40454.66109	33436.4813	39491.11037	74280.87301	40532.8	Carnosine	C9H14N4O3	Organic acids and derivatives	Peptidomimetics	HMDB0000033	C00386
M227T136	227.1379603	2.258933333	22143.68684	23888.92475	22023.93077	22812.59079	22987.3608	23831.93571	15809.878	16412.58	16411.84583	18051.35889	16919.09143	18049.3098	18511.68857	17435.22667	19054.5175	18001.452	19273.62889	17473.9345	18265.37556	17364.70077	19538.13214	19459.65833	Pro-Leu	C11H20N2O3	Organic acids and derivatives	Carboxylic acids and derivatives	NA	NA
M227T206	227.163133	3.428508333	6852.137143	5203.0605	8341.034345	9181.827594	6194.27752	6487.803846	5194.605455	4613.52664	5925.454615	6395.006538	5475.018385	6468.1548	6945.48	8676.514831	7562.2185	8131.019238	6199.990192	6712.958692	4515.706462	8482.103914	6414.448731	9480.994875	11-Hydroxy-9-tridecenoic acid	C13H24O3	Lipids and lipid-like molecules	Fatty Acyls	HMDB0035881	null
M229T59	228.9910416	0.981616667	1972.097696	896.0733333	699.2871429	793.7475	817.245	795.88	954.2342857	2275.129457	2485.985769	1102.315	3286.767456	1165.92	2336.296738	1457.22639	1746.344841	626.19375	750.42	1994.277524	2174.029289	2012.745142	974.1666667	895.44	D-Ribulose 5-phosphate	C5H11O8P	Organooxygen compounds	NA	HMDB0000618	C00199
M229T52	229.0093844	0.8717	19297.46843	21073.91612	21180.623	22574.78043	22707.42822	23818.60526	15267.5677	19346.8675	17605.34256	18320.34286	19725.40003	19788.93143	16474.5984	12607.6951	15247.12881	15563.09033	14563.54912	14765.2069	17632.33043	16282.44547	18951.954	16790.68414	D-Ribulose 5-phosphate	C5H11O8P	Organooxygen compounds	NA	HMDB0000618	C00199
M229T57	229.0806781	0.946483333	4409.9276	4822.893833	5044.919364	4829.440762	5033.240917	4688.782222	3479.032609	3676.254545	3654	4217.92	3739.647143	4042.661053	3728.428235	3468.088235	4397.682	4286.595724	5017.683333	4093.064222	4153.6482	4270.357895	4099.151588	4109.816658	Pro-Asp	C9H14N2O5	Organic acids and derivatives	Carboxylic acids and derivatives	HMDB0029013	NA
M229T174	229.1427153	2.89265	1758.746986	1768.793048	2356.1307	2492.569738	3078.781149	2084.0932	2017.83036	1783.931667	2076.263542	2030.194542	2022.270435	2265.822167	2049.390341	2298.252	2337.48	2016.721	1990.779375	2284.1192	1777.333333	2093.07436	2193.39372	2139.525083	Dodecanedioic acid	C12H22O4	Lipids and lipid-like molecules	Fatty Acyls	HMDB0000623	C02678
M229T137	229.1538619	2.288675	44916.41538	48517.14947	47835.00692	48208.47429	47625.11684	48201.01825	105408.96	107480.0567	103167.2842	108049.4525	106896.6956	112532.376	109831.5579	108928.6028	119294.8138	103502.2841	108546.138	103604.4978	80930.43706	82216.71562	91124.20833	86538.54	Val-Leu	C11H22N2O3	Organic acids and derivatives	Carboxylic acids and derivatives	HMDB0029131	NA
M230T58	230.1122459	0.963475	6445.786957	6429.961714	7589.788818	6432.115478	7282.448429	7452.593478	8755.377	5964.778182	6698.508571	7903.681133	7920.338433	8000.158258	8015.05725	7976.17087	6712.610478	8166.9846	8289.058297	8005.566367	6381.933913	6385.3305	7357.994483	7766.394087	Val-Asn	C9H17N3O4	Organic acids and derivatives	Carboxylic acids and derivatives	HMDB0029122	NA
M231T61_2	231.0964751	1.020991667	11223.7435	11407.65429	12520.11382	13457.23864	13534.1163	12026.0175	11937.17591	12639.788	12642.11077	12580.24504	14890.68	13689.87311	13618.24909	13267.50143	13553.66661	16331.50769	17951.73333	14063.62795	12651.1	11131.24	12473.02389	15071.05333	Val-Asp	C9H16N2O5	Organic acids and derivatives	Carboxylic acids and derivatives	HMDB0029123	NA
M231T57	231.1152226	0.9563	576.02	568.1571429	666.9	762.8216667	746.2066667	681.1271429	3424.686413	705.2466667	739.3235294	979.23375	871.8657143	796.7333333	687.48	3017.972522	801.0941176	856.5714286	960.42375	2245.950267	680.44625	709.05375	608.3593846	862.5375	Val-Asp	C9H16N2O5	Organic acids and derivatives	Carboxylic acids and derivatives	HMDB0029123	NA
M231T135	231.1326402	2.247916667	13130.838	17667.72983	15224.35076	16161.34141	16600.71938	20681.22857	18388.56918	20091.07692	18987.05455	20391.87917	18254.70836	18816.30695	17977.11067	16357.42782	18838.15	18864.27811	18742.189	17870.53689	18494.35636	16179.0618	18521.7	18347.89895	Thr-Leu	C10H20N2O4	Organic acids and derivatives	Carboxylic acids and derivatives	HMDB0029065	NA
M231T70	231.1327355	1.166216667	1653.666188	2174.076667	2294.924286	1728.005882	1437.986667	2176.35	2814.556267	2908.818889	3166.735	2282.501214	2265.34	2760.272575	3689.833	3316.788889	3606.5396	3173.046882	4767.583636	3087.877778	2202.849444	3242.951429	3507.0354	2655.872222	Leu-Thr	C10H20N2O4	Organic acids and derivatives	Carboxylic acids and derivatives	HMDB0028939	NA
M233T156	233.0020242	2.600541667	9263.239817	4024.852773	9266.21325	8452.733508	9619.9299	10048.9262	9024.21	9147.086785	9995.008938	8190.276105	8016.524182	9025.227556	4712.216538	9082.977791	7814.794847	8877.056667	8109.690207	9672.239598	7474.198688	8641.143	8335.648339	9201.9232	Riluzole	C8H5F3N2OS	Organoheterocyclic compounds	Benzothiazoles	HMDB0014878	C07937
M233T54	233.075614	0.891808333	18116.88	18543.8006	19893.55476	18679.243	18668.72986	21785.87714	16718.37265	19443.27895	18267.46161	19777.82567	19900.4686	20488.93305	18273.37636	18349.63667	18193.875	21326.22926	20833.83781	18900.44545	16631.21657	17994.69927	20134.48924	20346.91971	Ser-Glu	C8H14N2O6	Organic acids and derivatives	Carboxylic acids and derivatives	HMDB0029038	NA
M233T260	233.152723	4.334733333	7867.936346	9942.821472	7581.22192	8199.2976	14936.59837	8497.53032	7267.898615	7091.727692	8253.942	8041.173688	9595.55059	7159.135577	7110.918846	7686.410308	8141.53208	7446.2696	8302.97364	9645.71161	6186.652187	9220.257565	7961.798	8448.16	(1alpha,4beta,5beta)-4-Hydroxy-7(11),10(14)-guaiadien-8-one	C15H22O2	Lipids and lipid-like molecules	Prenol lipids	HMDB0036449	null
M235T136	235.1066568	2.267166667	4268.50069	4055.636556	4257.78	4385.142	4899.722591	4755.538824	5915.9625	6695.535	6120.3275	6721.986	6433.181538	6823.306875	6666	6415.85	7363.196923	6482.743471	6870.031429	6617.132533	5325.694792	5222.87	5892.782294	6045.775063	Ala-Phe	C12H16N2O3	Organic acids and derivatives	Carboxylic acids and derivatives	HMDB0028694	NA
M237T125	237.0857789	2.08475	2464.201125	2240.211034	4342.802777	3897.656643	2525.242071	2675.261345	1980.272903	2327.621138	2538.597355	3420.9532	2418.595393	2505.729	1712.524939	1851.536175	2105.813406	1845.046296	1735.19556	1733.32469	2101.87203	3175.464092	2508.3075	2379.096	Gly-Tyr	C11H14N2O4	Organic acids and derivatives	Carboxylic acids and derivatives	NA	NA
M239T249	239.0651054	4.151141667	1337.529375	1517.824	1668.78	1585.689	1408.694875	1403.316444	1055.573552	1220.138	1601.81496	1069.476087	1287.56387	1505.81268	1442.231722	1349.622	1597.864681	1668.31416	1484.184	1539.477333	1097.208	1330.67025	1434.37308	1635.940167	Dinoseb	C10H12N2O5	Benzenoids	Phenols	HMDB0032559	C14302
M239T48	239.1126843	0.796775	181874.1653	175531.375	189663.2205	201863.6486	186029.8623	201458.4409	256511.8477	259201.1645	262905.3439	261686.0176	261068.9691	278509.6643	273078.4125	245269.4683	275828.052	236320.045	273029.9309	274530.06	229422.544	235717.762	239771.5457	252264.2717	Anserine	C10H16N4O3	Organic acids and derivatives	Peptidomimetics	HMDB0000194	C01262
M239T111	239.1126467	1.845841667	43075.62093	21241.5705	63853.4824	25631.26586	28884.57574	40627.67994	33065.15055	31834.97129	40092.81695	42530.7356	40126.39908	97915.64732	30840.25744	34020.29535	36511.5362	68060.86654	34325.5653	24866.92	33704.80314	26816.93908	28074.24816	35430.78788	Anserine	C10H16N4O3	Organic acids and derivatives	Peptidomimetics	HMDB0000194	C01262
M239T72	239.1125849	1.205008333	131653.7149	136284.7313	112025.7004	117544.1587	158092.1363	155169.7414	142496.627	154843.616	159040.365	154559.0063	164371.6555	160228.6718	153558.9418	151047.6629	152790.7552	132698.4143	199756.5925	157439.525	133474.6209	155881.6882	152972.7937	152908.7791	Anserine	C10H16N4O3	Organic acids and derivatives	Peptidomimetics	HMDB0000194	C01262
M242T169	242.1743049	2.812741667	65330.59411	62434.03664	72678.716	76555.42262	71036.69261	70023.36835	66913.13544	69947.99799	68413.19175	68798.16982	69407.94251	67213.80373	74665.46866	68964.97646	70071.4416	67168.03316	69619.16155	68091.72856	61921.12098	65468.10981	72742.82072	73488.75676	N-Undecanoylglycine	C13H25NO3	Organic acids and derivatives	Carboxylic acids and derivatives	HMDB0013286	null
M243T97	243.0597502	1.613058333	8828.368421	9794.044	8133.444	11321.60339	9812.055556	8813.668418	8449.147059	7108.755938	8307.843632	8522.269955	8768.578895	8023.743286	8713.527	7150.01375	8775.9213	6102.413333	10001.07778	8356.491158	6918.693	9628.53	8267.70234	8890.124211	Leucenol	C8H10N2O4	Organic acids and derivatives	Carboxylic acids and derivatives	HMDB0015188	C04771
M243T53	243.0798566	0.875866667	6947.272312	635.6542857	1588.313567	8336.494446	7729.301739	649.2866667	5851.119965	966.68	1019.17824	5057.916515	6465.662739	957.4921053	6524.820448	6660.385813	1397.609333	1327.624941	1179.733533	7488.493167	6136.608676	905.65992	7107.046131	1398.428839	Glu-Pro	C10H16N2O5	Organic acids and derivatives	Carboxylic acids and derivatives	HMDB0028827	NA
M243T59	243.0962342	0.9827	4746.50813	4585.097143	5051.7105	5421.121667	5135.74	5105.489053	3335.938667	2659.966667	3637.283827	2638.836375	3201.440625	2792.252571	4917.22035	5106.74	4587.956609	3673.52425	4347.945	4549.550571	3680.82	4107.66	4648.169273	4896.7886	Glu-Pro	C10H16N2O5	Organic acids and derivatives	Carboxylic acids and derivatives	HMDB0028827	NA
M243T182	243.1580481	3.028775	3094.005208	3394.956667	3618.92832	5493.217854	5272.438516	4845.08556	4623.555051	3931.141846	5962.150366	4438.779968	7027.748769	4610.3592	4112.84786	3418.619542	3937.02188	4226.725622	4488.205806	4834.73796	3458.5325	3349.53732	3930.43725	4530	1,11-Undecanedicarboxylic acid	C13H24O4	Lipids and lipid-like molecules	Fatty Acyls	HMDB0002327	null
M243T140	243.1690442	2.330683333	9501.218182	11141.00231	9626.902529	11787.63706	11219.25071	11645.54975	18867.72333	19712.11667	20100.11	21428.568	21099.59371	21070.8946	22715.34	22176.34091	24536.67828	22210.16	23609.32867	22502.55836	16184.26227	16806.375	16935.96462	17845.16923	Isoleucyl-Isoleucine	C12H24N2O3	Organic acids and derivatives	Carboxylic acids and derivatives	HMDB0028910	null
M244T68	244.1278377	1.130333333	5190.572423	6251.566316	12194.49076	6203.732727	7851.317778	11389.08044	13961.54273	11015.0345	15998.9339	12707.10132	10261.99233	14017.6593	16166.18273	13438.81825	13711.43963	11727.10731	16288.24304	14937.95247	11829.36571	7791.752478	13783.03687	8399.28387	Valyl-Gamma-glutamate	C10H19N3O4	Organic acids and derivatives	Carboxylic acids and derivatives	HMDB0029141	null
M244T134	244.1280345	2.237325	10427.21333	12212.44155	10516.69118	11210.15871	12346.2003	14941.536	9641.542435	12207.72386	10671.42424	13656.555	12913.46182	12801.66636	15168.74	13989.76462	13553.71078	15163.53415	15180.07291	15054.44	10352.11439	10630.81091	13160.55905	12078.4527	Asn-Ile	C10H19N3O4	Organic acids and derivatives	Carboxylic acids and derivatives	HMDB0028734	NA
M245T97	245.1118531	1.610275	10135.03072	12238.24	14400.87	16698.29115	13336.21647	16715.11813	14595.13782	14575.52348	15105.78572	14640.184	12329.79036	16656.82017	16375.28463	14511.145	14913.708	17760.92029	19650.89781	15687.28092	14327.64333	14362.19284	14884.12227	16715.43955	Glutamylvaline	C10H18N2O5	Organic acids and derivatives	Carboxylic acids and derivatives	HMDB0028832	null
M245T65	245.1117947	1.085416667	32470.34456	38840.49667	37081.89823	40538.36197	41561.14535	41649.67284	36034.96572	43341.29908	41482.92138	42972	38257.38825	41054.62088	41282.93259	42878.41433	43945.57533	48956.84087	45170.313	47520.4776	37184.64914	38465.42964	44370.29642	43331.27987	Leucyl-Aspartate	C10H18N2O5	Organic acids and derivatives	Carboxylic acids and derivatives	HMDB0028925	null
M247T134	247.1100507	2.228558333	4946.883217	5534.3238	4874.66875	5471.054917	5459.669375	4994.151429	6235.68	6966.504123	6660.884286	7097.7445	6803.8375	6809.093333	7434.843	7354.101111	7684.606667	7374.758158	7532	7102.42187	5688.897143	6474.766154	6917.956098	6410.135063	Valyl-Methionine	C10H20N2O3S	Organic acids and derivatives	Carboxylic acids and derivatives	HMDB0029133	null
M250T291	250.1429051	4.848933333	10944.36423	14013.37473	12408.47115	16090.03765	16046.052	16841.40308	15595.06769	10968.16731	13943.36832	15422.57768	13950.85515	17252.56128	12745.4525	11799.705	13399.68	18130.24	13470.415	17522.592	10299.6696	9149.195346	16612.31262	16874.08544	N-desmethylmirtazapine	C16H17N3	Organoheterocyclic compounds	Piperazinoazepines	HMDB0060956	null
M251T135	251.1011838	2.253608333	7994.142857	8895.655875	9507.634065	9946.660952	10137.38147	11052.5788	8610.747158	10912.13716	10885.78137	12527.39647	11628.13378	11457.8883	10483.0055	11386.41633	10953.92435	12280.93567	12627.61471	10600.37033	8751.660632	9405.806711	10054.36234	10346.338	Phe-Ser	C12H16N2O4	Organic acids and derivatives	Carboxylic acids and derivatives	HMDB0029004	NA
M253T190	253.142565	3.172458333	14703.64989	13031.807	12946.20424	14378.76616	14135.5102	14813.5543	15822.20531	13250.01824	16586.40537	14868.06136	14323.47668	13997.82256	14837.36231	15280.35307	14588.2112	14696.07029	14728.1456	14482.8264	13456.50783	12406.12126	14216.27652	16766.31441	3-Furancarboxylic acid, tetrahydro-4-methylene-2-octyl-5-oxo-, (2R,3S)-rel-	C14H22O4	-	-	NA	NA
M255T165	255.1193853	2.742216667	7782.318293	6793.827063	9848.04576	10296.76281	9682.525385	10298.99742	8731.575474	9156.537188	8672.250872	8358.233395	8578.696263	8930.573275	8373.95761	9631.115011	9792.370892	9119.7168	10057.21395	10714.52441	8017.005512	9231.65366	9769.0075	10454.43888	Jasmonic acid	C12H18O3	Lipids and lipid-like molecules	Fatty Acyls	HMDB0032797	C08491
M255T389	255.2305406	6.476058333	3334.916256	3006.047667	2314.90856	2850.677419	2782.148077	2849.463615	2197.949	2502.640105	2072.851731	1934.408593	2062.134706	2266.401654	2066.318222	2573.830659	2414.915731	2526.577075	2677.153846	2738.825556	2774.408258	2175.847826	2654.05728	3062.672281	Palmitic acid	C16H32O2	Lipids and lipid-like molecules	Fatty Acyls	HMDB0000220	C00249
M257T190	257.1737036	3.158741667	2007.859111	3500.098815	2321.169536	2487.677821	3074.491729	2205.341885	1721.395385	1865.015655	1968.082667	3027.101804	2128.396222	2131.797867	3137.257702	2301.901	3596.952677	2474.428714	2419.957893	2479.274306	3252.277104	1850.080111	2453.583407	3133.501862	Tetradecanedioic acid	C14H26O4	Lipids and lipid-like molecules	Fatty Acyls	HMDB0000872	C11002
M258T134	258.1438248	2.238741667	7916.477212	8363.623889	8417.051775	10420.84694	9110.422083	10133.22333	9975.7296	10169.64524	10828.54333	11036.68449	11264.95483	9409.969188	12910.93805	12627.10216	13594.47353	12047.92615	12702.88573	11973.55474	9420.7725	9263.404769	10639.86882	11233.75435	Gln-Ile	C11H21N3O4	Organic acids and derivatives	Carboxylic acids and derivatives	HMDB0028800	NA
M259T52_1	259.0204204	0.862066667	368172.767	359410.8503	383690.5139	402449.8959	383241.5119	400969.1304	334532.3061	358877.0386	341053.4453	383053.5905	351677.7861	371480.2418	626183.6267	631127.1068	654732.9333	691404.0174	636901.7983	637857.5088	437557.235	428279.3466	466421.7979	482240.528	Glucose 6-phosphate	C6H13O9P	Organic oxygen compounds	Organooxygen compounds	HMDB0001401	C00092
M259T110	259.1277421	1.832675	4934.8018	5104.8306	6215.326667	5754.462	5683.254043	5569.803958	5123.682	5150.727273	5252.482684	8300.022095	8802.453275	5351.9005	6182.479957	8403.759479	6601.065789	5581.806111	9455.315308	6331.269565	7089.0035	6622.746364	5534.9244	5444.673	Leu-Glu	C11H20N2O5	Organic acids and derivatives	Carboxylic acids and derivatives	HMDB0028928	NA
M259T135	259.1276853	2.25085	20519.15652	21864.33327	18183.36436	21642.05333	19742.72847	25524.9	22674.79302	25155.1104	25894.74138	27220.48296	24611.2352	28061.0496	32389.85739	31450.13883	32469.71521	30423.41372	34437.8995	31048.98724	22174.67866	23491.67	26099.616	28071.43296	Glu-Leu	C11H20N2O5	Organic acids and derivatives	Carboxylic acids and derivatives	HMDB0028823	NA
M259T70	259.127487	1.173258333	7130.006	8673.053571	7716.192	9275.85015	8005.140294	8644.68	10893.82327	10411.35	9057.615789	8575.957962	9596.746946	10300.7307	13221.46954	11564.325	10227.5937	9329.792241	12332.04353	10553.4	10128.31722	8779.000333	10515.692	10970.71608	Leu-Glu	C11H20N2O5	Organic acids and derivatives	Carboxylic acids and derivatives	HMDB0028928	NA
M261T138	261.1232604	2.297516667	9181.189765	8479.52	8515.353	8903.9895	10925.519	9293.478389	8907.641739	9847.466667	9123.061538	10209.12592	9584.537857	10306.40063	8384.704167	8833.802727	9321.3632	9478.371571	8903.2125	8131.459286	8172.183158	5657.092	9286.477143	8786.555556	Phe-Pro	C14H18N2O3	Organic acids and derivatives	Carboxylic acids and derivatives	HMDB11177	NA
M263T57	263.0552751	0.943216667	4483.467059	4739.863222	5132.53	4556.277	5320.636364	4810.84	4251.281111	4319.731875	4406.150875	4390.273125	4793.298	4980.802385	2997.441208	2921.8675	3432.605	3022.434	2604.293818	2831.36	3580.272	3341.977778	3457.724118	3755.284	1,4-Dihydroxy-2-naphthoic acid	C11H8O4	Benzenoids	Naphthalenes	NA	C03657
M263T139	263.1377188	2.321183333	35255.61588	37573.45868	33862.19571	41664.33741	39913.81458	43022.49164	57177.18522	54373.29632	57466.33138	62062.99317	58494.10822	62724.91517	62568.10222	58943.93619	63327.41441	60606.825	62139.88364	59160.75232	47875.67881	47135.19444	53075.24833	51501.42353	Valyl-Phenylalanine	C14H20N2O3	Organic acids and derivatives	Carboxylic acids and derivatives	HMDB0029134	null
M263T222	263.1632344	3.7066	2087.105667	2305.337143	2287.030375	2425.474833	2051.52	2375.023387	1867.523667	2138.642286	2027.516667	2089.084409	2013.253412	1741.609722	1695.490261	2272.509529	1989.4	1838.432895	2055.549853	2336.095484	1877.735333	1985.693375	1849.197	1850.927478	12-Oxo-2,3-dinor-10,15-phytodienoic acid	C16H24O3	Lipids and lipid-like molecules	Fatty Acyls	HMDB0032090	null
M264T169	264.1563422	2.812633333	2458.5736	2463.889389	2623.59075	2588.483032	2913.136375	3114.058299	2895.599957	2702.643	2004.02125	2996.925333	2513.4025	2632.929333	2906.380317	2601.162	3139.276	2840.696415	2995.055277	2810.605781	2522.346	2425.802659	3177.085611	2975.598594	Mirtazapine	C17H19N3	Organoheterocyclic compounds	Piperazinoazepines	HMDB0014514	C07570
M265T98	265.0417575	1.637108333	1230.299778	1247.73	1660.407273	1352.065	1082.983125	1420.4525	1387.697143	1637.582	1400.227778	1660.18125	1563.66	1522.54375	1647.883846	1693.062	1558.32	1941.752778	1666.995556	1531.9125	1236.9	1534.44	1549.337778	1664.829375	Dracunculin	C11H8O5	Phenylpropanoids and polyketides	Coumarins and derivatives	HMDB0030789	null
M265T135	265.1170232	2.246766667	8445.58	9412.049273	9248.376429	8826.900594	9480.3005	10092.96611	12300.62653	13321.79286	13108.93327	13246.78907	13399.63709	13664.73238	13401.22435	11792.76442	13855.3052	12728.69773	14414.95531	13288.861	10595.07011	11119.09522	12079.92127	12241.73735	Thr-Phe	C13H18N2O4	Organic acids and derivatives	Carboxylic acids and derivatives	HMDB0029068	NA
M267T102	267.0710073	1.702025	707699.1907	685708.4622	654690.0443	720406.1638	702302.608	685290.4515	563321.8278	627367.9145	650176.1422	579943.1321	568837.0061	574154.3593	618608.3694	660584.4669	715925.5726	634845.4968	695346.12	603854.7519	635004.4935	618308.3404	578078.8769	627295.9078	Inosine	C10H12N4O5	Nucleosides, nucleotides, and analogues	Purine nucleosides	HMDB0000195	C00294
M267T70	267.070972	1.167391667	496142.1726	528472.9117	497087.3122	518371.8407	488622.2	505790.9726	518905.0493	517346.773	457782.9287	449806.6956	472620.788	477479.0496	615362.3556	500949.8667	459366.9933	429326.8849	508538.5186	520161.9069	420395.9663	426485.1132	537680.3333	511762.6673	Inosine	C10H12N4O5	Nucleosides, nucleotides, and analogues	Purine nucleosides	HMDB0000195	C00294
M267T127	267.0712863	2.124008333	114081.4943	73514.73375	66301.99407	73120.4963	75858.72071	71992.9547	99940.60913	109417.1658	97324.16344	61786.65111	106351.787	58702.36036	58650.50678	61913.81861	64153.19796	104720.3062	108831.7656	102577.5719	56664.414	55730.70193	97570.96481	63461.65671	Inosine	C10H12N4O5	Nucleosides, nucleotides, and analogues	Purine nucleosides	HMDB0000195	C00294
M267T135	267.0937688	2.246983333	6828.590476	8251.269167	7421.714438	8136.334286	8431.690923	9314.303304	6113.076923	7263.424	7716.936316	7248.899556	7293.886364	7311.714263	6402.080952	6123.791957	6950.467782	6241.00875	6212.745	6187.873333	6310.098667	6480.21836	7696.199784	7191.492875	Inosine	C10H12N4O5	Nucleosides, nucleotides, and analogues	Purine nucleosides	HMDB0000195	C00294
M267T121	267.095815	2.0126	14553.17899	1319.654286	13802.24485	1261	1329.324286	1131.455	1719.839091	1711.14	1846.973333	2164.12	13805.91868	1807.671818	13636.78908	14563.37944	12758.39035	1472.34	14625.16181	1390.031125	1252.39	13868.72458	12323.3952	1411.52	Inosine	C10H12N4O5	Nucleosides, nucleotides, and analogues	Purine nucleosides	HMDB0000195	C00294
M271T329	271.2256117	5.476358333	1515.265231	2136.834136	1555.0356	2067.914565	1681.036296	1433.494125	1362.847071	1183.616296	1521.346444	1813.612429	1687.4442	2351.982682	1499.268077	1580.243294	1370.88432	1166.23776	1923.686279	1448.576615	1271.5395	2433.992923	2004.696275	1769.151258	16-Hydroxyhexadecanoic acid	C16H32O3	Lipids and lipid-like molecules	Fatty Acyls	HMDB0006294	NA
M274T55	274.1020011	0.91815	8564.53619	9469.71925	10333.90286	9685.597	9484.453136	9207.404348	8587.962714	10311.92632	10287.76	11648.66155	10462.11308	11757.42257	9903.011364	10586.81143	10463.04	12108.61971	10704.001	11484.48555	9083.6944	8587.499804	9713.036455	10955.91067	Gln-Glu	C10H17N3O6	Organic acids and derivatives	Carboxylic acids and derivatives	HMDB0028796	NA
M274T138	274.1170741	2.307833333	2248.35912	2290.608947	2049.5464	2119.61328	2354.762654	2179.090118	6982.76016	6856.5936	6316.649889	6255.678484	6735.008392	6344.654105	6865.5808	6617.383579	6697.83884	6375.1194	6655.53	6519.29124	5117.354025	5123.8816	5592.584308	5363.696842	Ala-Trp	C14H17N3O3	Organic acids and derivatives	Carboxylic acids and derivatives	HMDB0013209	NA
M275T57	275.0859784	0.946608333	25920.08759	28197.79542	28060.1006	30560.8541	29114.41374	31231.8664	20520.10852	22637.97566	24984.6314	24057.68022	24620.22569	23037.3666	23734.59667	24049.57091	24031.19654	23116.35387	24154.22213	25032.48713	24554.98659	23038.18996	26566.78968	27609.79903	L-.gamma.-Glutamyl-L-glutamic acid	C10H16N2O7	-	-	NA	NA
M277T142	277.153136	2.361416667	9067.92315	10166.85913	10275.26155	11221.005	9189.893529	10886.91029	14124.92727	15019.24211	15217.84923	17439.61484	15548.9177	17078.24308	18517.94062	17927.70159	18590.81871	18405.29118	18566.38	18274.98925	15293.9204	12500.8216	14385.05995	14738.44089	Ile-Phe	C15H22N2O3	Organic acids and derivatives	Carboxylic acids and derivatives	HMDB0028914	NA
M277T329	277.2150455	5.476733333	9674.233158	11966.47294	11637.7593	11876.03768	10518.9553	10048.63737	2591.5282	2508.013208	3535.8687	3052.285682	3089.791515	3510.473043	3168.062348	3175.331048	3998.8525	4058.6104	3898.63775	4293.797926	4639.428444	5233.401167	5283.315652	4962.764571	Alpha-Linolenic acid	C18H30O2	Lipids and lipid-like molecules	Fatty Acyls	HMDB0001388	C06427
M279T361	279.2308998	6.011783333	9601.62984	14864.56182	11726.64176	12473.26219	11547.55943	14214.30965	4231.606333	3745.3584	3517.864179	4460.94836	3714.872364	3535.542636	5292.215077	6759.24	6582.6382	5974.31	7259.4582	6233.170385	7745.1688	8398.801786	7455.293	9375.977182	Octadecadienoate	C18H32O2	Lipids and lipid-like molecules	Fatty Acyls	HMDB0062784	null
M281T398	281.2464919	6.626925	7102.762625	7824.7	8786.744077	7956.70832	7935.76487	8208.777846	3729.784385	4234.68864	4561.08237	5886.326154	3791.765	5229.006462	7180.769077	6892.712547	6889.6422	6677.108109	7008.825	6225.703615	5852.264385	5408.465385	6836.27808	6878.211098	Oleic acid	C18H34O2	Lipids and lipid-like molecules	Fatty Acyls	HMDB0000207	C00712
M282T101	282.0818302	1.685208333	8228.294545	7459.529091	8525.847	8770.883913	7777.505	9810.45059	5676.469355	4825.05615	5004.62625	6050.003561	4590.72405	5986.3856	5368.053167	5805.495593	6200.025652	6015.428571	5728.405	5839.389913	6628.131	6119.9886	6376.172	8451.326095	Guanosine	C10H13N5O5	Nucleosides, nucleotides, and analogues	Purine nucleosides	HMDB0000133	C00387
M282T70	282.0817989	1.1669	4342.303636	5207.258667	5153.070909	5209.977412	6396.4925	5614.863333	3406.672769	3465.042	2844.6705	3448.12	3784.751357	3129.509091	3187.769167	2642.133	3363.156364	3386.026667	3124.363	3525.709091	3418.8076	3539.8	4742.715	4264.224	Guanosine	C10H13N5O5	Nucleosides, nucleotides, and analogues	Purine nucleosides	HMDB0000133	C00387
M282T128	282.0821032	2.1331	2439.43363	3487.277061	2441.366154	2982.605926	2903.522885	2799.4488	1472.7312	1648.933103	1527.024724	1583.881481	2008.446766	1477.066667	1353.6135	1657.938286	1835.52375	1668.355759	1606.841852	2354.536792	1682.612571	1846.703966	1711.03237	2169.710018	Guanosine	C10H13N5O5	Nucleosides, nucleotides, and analogues	Purine nucleosides	HMDB0000133	C00387
M285T141	285.0380213	2.352325	4125.02608	4283.405882	3994.490318	4747.8666	4051.12	3936.442632	4376.201684	5276.03422	4923.172258	5407.678	4381.972758	3847.650864	5048.998424	4264.786174	4040.499	4785.038735	5076.779581	4307.321886	6044.103179	4768.764	4271.87619	3625.153913	Oxazepam	C15H11ClN2O2	Organoheterocyclic compounds	Benzodiazepines	HMDB0014980
M289T62	289.0154246	1.02965	8800.874727	9347.318182	9445.883333	9109.937101	10052.725	9688.57631	8690.41725	8428.999056	8432.24	9049	10602.09474	8990.17354	8224.838855	7560.442353	8213.120938	8483.34375	8663.334779	8341.367691	9538.812	7247.14375	9316.855871	9536.057143	Xylulose 5-phosphate	C5H11O8P	Organic oxygen compounds	Organooxygen compounds	HMDB0000868	C00231
M289T52	289.0306314	0.864266667	18922.93659	20299.17405	20157.18704	20744.86529	21806.18732	22472.09211	9292.641478	10574.51333	9438.159912	10501.08818	10955.86488	10940.17556	8990.766	8148.222609	10106.808	9969.383261	9655.394667	9473.947826	11491.86714	12555.83593	13534.609	13968.39532	Xylulose 5-phosphate	C5H11O8P	Organic oxygen compounds	Organooxygen compounds	HMDB0000868	C00231
M289T97	289.065428	1.615333333	2253.271263	2915.616167	2332.0158	3292.707895	3042.597818	2312.912	2116.636364	2687.68	2595.01	2728.515385	2506.158	2204.82	2455.72924	2322.090909	2162.533846	1923.307091	2855.950909	1997.251667	2231.227385	2648.910938	2455.911286	2515.633313	Uridine	C9H12N2O6	Nucleosides, nucleotides, and analogues	Pyrimidine nucleosides	HMDB0000296	C00299
M289T141	289.1377092	2.352183333	1173.925647	1378.41529	908.2915909	694.059	1309.682448	908.4654211	1726.961	1631.28	1570.088421	1692.155846	1520.407059	1660.204591	1248.467227	1447.295294	1563.327875	1204	1404.8125	1249.3125	1049.100722	1206.134118	1524.706667	1512.515	Hydroxyprolyl-Isoleucine	C11H20N2O4	Organic acids and derivatives	Carboxylic acids and derivatives	HMDB0028866	null
M295T246	295.2257109	4.102666667	2326.6152	1978.125	2505.8676	4415.7876	4355.040423	3860.332308	2301.563478	1602.60637	1972.493357	1636.11	1611.422926	1651.872444	1789.61731	1943.884444	3513.031784	3253.496209	2483.892111	2358.247094	2502.948038	2642.162462	2975.570222	2913.8778	12,13-EpOME	C18H32O3	Lipids and lipid-like molecules	Fatty Acyls	HMDB0004702	C14826
M299T286	299.2570828	4.771033333	3319.824444	6818.42663	2948.8536	5490.301333	5288.481934	5822.867903	3135.20725	3625.0981	4143.650568	3888.614348	3316.304812	4043.413578	5399.691327	6509.9664	5701.486727	4128.794917	3413.54475	3722.976818	5002.346945	3696.406412	3727.706192	4013.305333	2-hydroxystearate	C18H36O3	Lipids and lipid-like molecules	Fatty Acyls	HMDB0062549	null
M300T53	300.0465868	0.882341667	4711.858947	4982.92355	5578.204	4805.3517	5685.9275	5174.8	2524.687	3027.472105	3083.185667	2865.770526	2720.108696	3561.276923	3137.0525	2338.578667	2302.016364	3153.10145	2143.695625	3145.772368	3397.5	3093.19905	3692.3103	4043.697955	N-Acetyl-D-glucosamine 6-phosphate	C8H16NO9P	Organic oxygen compounds	Organooxygen compounds	HMDB0001062	NA
M300T131	300.1153313	2.190783333	1493.201333	1734.256438	1476.5464	1585.06875	2180.803042	1592.990811	1814.714533	1721.993	1606.624009	1969.560699	2199.434211	2131.705238	2185.0785	1729.650471	2138.857164	1709.130174	2270.845333	2224.097143	1780.674444	1609.377778	2151.3964	1976.77125	Trp-Pro	C16H19N3O3	Organic acids and derivatives	Carboxylic acids and derivatives	HMDB0029091	NA
M300T140_1	300.1329893	2.33195	2362.6785	2779.178947	2657.25075	2989.056895	2565.057647	2775.9611	1955.435294	2276.718	2054.77381	2486.892218	1911.384375	1934.592714	2350.117422	2187.251579	2540.873125	2221.195	2277.600414	1937.787882	2220.4525	2453.719381	2331.193529	2540.94619	Trp-Pro	C16H19N3O3	Organic acids and derivatives	Carboxylic acids and derivatives	HMDB0029091	NA
M300T132	300.1540582	2.2076	305.4566667	400.4651429	473.1801924	400.5583333	540.66375	490.6866	530.4915	560.2230336	433.5257143	515.016707	376.0572727	695.2130811	533.6764286	526.794711	626.5357895	498.0114286	556.2488889	536.4	325.96	444.4611111	513.0415573	515.8266462	Trp-Pro	C16H19N3O3	Organic acids and derivatives	Carboxylic acids and derivatives	HMDB0029091	NA
M301T323	301.215286	5.3902	47991.36587	54116.46032	61516.94785	60857.12962	69697.90036	64470.03343	11932.83175	16823.66784	13933.60845	12223.816	18474.91286	15589.94889	21103.5132	22783.98573	18844.09565	23309.55183	24111.912	24353.41286	25955.68182	25962.31128	26026.1658	34309.88864	ent-8(17),13(16),14-Labdatrien-18-oic acid	C20H30O2	Lipids and lipid-like molecules	Prenol lipids	HMDB0039486	null
M302T140	302.1485196	2.3406	2826.24575	3202.06632	3149.38664	3716.317647	3527.282926	3422.69	3656.689457	3261.96408	3468.549	4014.524687	3370.420391	3273.57975	3680.646605	3544.23619	3803.88645	3759.087484	3609.594	3134.454882	3588.593362	2973.176471	3332.52184	3402	Val-Trp	C16H21N3O3	Organic acids and derivatives	Carboxylic acids and derivatives	HMDB0029138	NA
M302T136	302.1702172	2.2616	1020.195	1253.199786	1140.509077	1369.448857	1747.510947	1623.640983	3062.716	3582.682385	3508.167778	3673.472176	3903.415518	3834.023471	3851.562273	4417.100875	4796.934615	4773.30567	5113.908071	4217.462526	3039.506059	2517.075	2738.145278	3397.365055	Val-Trp	C16H21N3O3	Organic acids and derivatives	Carboxylic acids and derivatives	HMDB0029138	NA
M303T353	303.2309037	5.88965	59983.237	72305.41945	83682.40756	81782.1865	72366.19962	68530.37355	19298.74908	20024.21	23643.72964	27192.40685	20072.14615	27328.68854	34289.81904	43499.16555	43769.14627	42937.13292	47308.59369	49979.64485	45210.25385	41537.38428	39807.11862	39042.32631	Cis-8,11,14,17-Eicosatetraenoic acid	C20H32O2	Lipids and lipid-like molecules	Fatty Acyls	HMDB0002177	null
M304T138	304.1279491	2.296425	1155.254545	1633.257714	1497.151286	1977.763234	1842.74	1522.991	2168.653846	2057.066667	2322.662609	2069.575625	1980.663039	1973.656459	2632.5296	2058.791136	2412.095048	2430.756667	1870.706667	2478.84825	1654.719792	1688.1095	1845.702273	2260.84925	Imazamox	C15H19N3O4	-	-	NA	NA
M305T385	305.2464579	6.423383333	4740.963333	6268.475278	5374.2187	6409.251304	8773.30961	8924.098969	1368.354	1021.951538	1389.146947	1192.415022	1527.23376	1380.164063	3122.08125	3213.519615	2923.859053	3281.210791	3378.625	3434.677053	2981.408634	2981.828333	3183.046412	3650.481939	5,8,11-Eicosatrienoic acid	C20H34O2	Lipids and lipid-like molecules	Fatty Acyls	HMDB0010378	null
M306T70	306.054751	1.167641667	1976.170545	3037.167333	2643.33	7403.616447	2559.330381	2156.664	8778.401616	10522.86117	2535.628583	2057.64	3443.521667	2679.269091	8774.461932	2265.063533	6710.465159	2269.531429	8652.353085	11807.15894	1880.046917	2676.3	10613.62378	3180.551647	L-Glutathione, reduced	C10H17N3O6S	Organic acids and derivatives	Carboxylic acids and derivatives	HMDB0000125	C00051
M306T98	306.0559464	1.627933333	2375.194286	2806.743333	2558.335533	3782.102625	5650.552717	3467.100779	2600.277333	2088.08	7463.927297	3015.456	1773.374286	3635.017044	4254.36306	6553.662732	4253.758821	8463.582596	2195.477143	2069.1	3011.041695	2162.857143	2465.077538	2710.85614	L-Glutathione, reduced	C10H17N3O6S	Organic acids and derivatives	Carboxylic acids and derivatives	HMDB0000125	C00051
M306T65	306.0740371	1.0881	117924.3402	99283.95945	130542.8866	122312.5081	153153.7196	113713.8386	186117.9247	202071.1122	186606.5664	206093.4239	177459.2148	201199.4072	158579.0102	158502.3882	200974.9005	179278.68	185555.5466	214713.6128	164730.4349	173788.597	154905.6292	155517.0672	L-Glutathione, reduced	C10H17N3O6S	Organic acids and derivatives	Carboxylic acids and derivatives	HMDB0000125	C00051
M306T95	306.0740666	1.579358333	24263.73936	21327.55987	26024.93594	23076.43507	25797.18616	22654.67616	36317.67504	33012.46879	31502.91684	38010.41497	35554.75758	38076.73508	37822.25126	34454.16346	37738.17731	40904.49656	41454.32294	38412.19456	27567.93788	29773.29059	31329.45058	35694.71714	L-Glutathione, reduced	C10H17N3O6S	Organic acids and derivatives	Carboxylic acids and derivatives	HMDB0000125	C00051
M308T56	308.0962223	0.925441667	19874.712	22261.43258	25258.31911	23161.52226	22567.62663	23902.72273	17418.49824	18932.48154	19213.48488	20204.30526	19225.34743	21053.94667	18943.18154	16773.12	15985.90364	18578.664	18116.67	18550.06405	18309.13913	19513.57477	19017.85384	19746.923	N-Acetylneuraminic acid	C11H19NO9	Organic oxygen compounds	NA	HMDB0000230	C19910
M309T100	309.1066608	1.674716667	1549.983158	1954.44	1470.348	1593.837563	2086.065833	1786.8846	1280.2455	1419.097727	1518.382222	1349.359179	1534.55304	1568.539481	1813.617692	1443.94	1767.339474	1770.15913	2176.9925	1557.422217	1799.477679	1952.969524	1813.138095	2022.950769	Tyr-Glu	C14H18N2O6	Organic acids and derivatives	Carboxylic acids and derivatives	HMDB0029104	NA
M311T235	311.2207155	3.912625	1954.794	1948.688467	1740.937846	2059.62816	1653.42528	2212.6968	1430.185458	1476.395655	811.825625	815.2673846	1050.631059	1347.266919	1921.6224	986.5204231	1474.674565	1128.238154	1326.845406	1101.90288	1051.875	1128.346154	1246.2912	1140.048	(??)-(E)-13-Hydroxy-10-oxo-11-octadecenoic acid	-	Unknown	Unknown	-	-
M313T118_2	313.0879813	1.961391667	3013.341652	3414.112208	3718.069654	4078.2581	4064.56187	4286.00381	671.5356	835.17	848.4321053	964.1775	977.1586957	918.8695217	2604.37125	2459.261538	2716.263704	2806.618833	2867.786087	2876.898381	2114.236667	2147.565789	2357.963826	2380.841944	9-Hydroxybenzo[a]pyrene	C20H12O	Benzenoids	Pyrenes	HMDB0062438	C14556
M313T258	313.2359412	4.304366667	1594.392875	1341.531429	1390.97092	2671.726864	1731.433596	2477.123741	420.966	883.5934444	839.0065455	855.2107586	1518.515912	1176.26552	882.7876129	799.4741113	1391.726868	1548.101	2143.056911	896.709	861.4163077	901.69848	909.4931034	1220.08392	Octadecanedioic acid	C18H34O4	Lipids and lipid-like molecules	Fatty Acyls	HMDB0000782	null
M318T138	318.107192	2.303708333	4368.18036	4609.894217	4835.860452	5088.748636	4974.020308	5502.065444	2708.076923	2575.558286	2779.815789	3214.37376	2825.110885	3113.492	2814.924	2890.179	2579.819154	2712.865636	2977.977273	2807.975864	2769.512174	3030.2425	3566.601483	3477.957273	Asp-Trp	C15H17N3O5	Organic acids and derivatives	Carboxylic acids and derivatives	HMDB0028764	NA
M323T59	323.0258832	0.982508333	4052.1929	4203.12	4402.382967	4143.057538	4012.883478	4880.735698	7042.2688	6341.937727	6544.273043	7742.315348	6993.6125	7037.854773	7404.862174	8264.6785	8912.875455	8654.57244	9150.101304	8555.183069	6081.3556	5598.77375	7262.415652	6819.473077	Uridine 5'-monophosphate	C9H13N2O9P	Nucleosides, nucleotides, and analogues	Pyrimidine nucleotides	HMDB0000288	C00105
M327T344	327.2306137	5.731566667	16092.2076	23177.33289	19579.04996	22228.24745	24464.90759	20021.73143	4682.740881	6889.722391	7530.314087	7540.705714	6454.5	9080.308636	9951.881211	12572.9955	10567.1484	14247.14086	12928.22396	15894.71087	13371.48458	13874.99059	12889.399	13070.9163	Docosahexaenoic acid	C22H32O2	Lipids and lipid-like molecules	Fatty Acyls	HMDB0002183	C06429
M329T141	329.0275694	2.352325	90736.38476	89406.78	90721.04819	92015.12362	83082.4078	80286.06104	92254.36042	91096.96154	87451.67031	89889.97073	83147.12428	84168.83166	92954.28796	91944.11306	97110.28993	89032.01809	93081.0517	85195.37419	110684.2608	95987.77615	89173.15615	80032.91462	Rhein	C15H8O6	Benzenoids	Anthracenes	HMDB0032876	C10401
M329T361	329.2462821	6.011958333	10125.81818	15974.23025	13833.87063	13145.01962	15348.74189	14857.61667	2911.139	2456.654151	2841.392286	3078.445167	2821.076571	3403.41	6482.30145	8420.7312	9060.763	8067.046667	8231.538857	9071.046522	8657.7924	8806.27581	7406.84419	9517.248	Docosapentaenoic acid (22n-6)	C22H34O2	Lipids and lipid-like molecules	Fatty Acyls	HMDB0001976	null
M332T139	332.1233031	2.311475	5938.002778	6329.5123	5530.59	6487.986909	6740.993778	6962.749839	10896.41334	13601.09991	12888.87358	12726.55957	12845.2464	14319.98816	14905.9744	13350.15565	14167.25342	14290.37338	14707.16275	14030.3856	9966.650533	10284.8922	10475.07657	10949.74636	Glutamyltryptophan	C16H19N3O5	Organic acids and derivatives	Carboxylic acids and derivatives	HMDB0028830	null
M332T133	332.1434021	2.22	1038.0937	1026.000444	943.46	1015.2	7023.019778	1394.150464	10742.0943	1041.278385	12676.33784	1416.809908	14194.53132	663.3741176	843.6965789	12176.93885	694.5622759	14253.93372	791.5884737	13324.82614	621.1709348	716.2834583	904.03195	934.6755556	Glutamyltryptophan	C16H19N3O5	Organic acids and derivatives	Carboxylic acids and derivatives	HMDB0028830	null
M340T142	340.2215589	2.359925	1279.905083	1716.1725	1625.052077	1739.51	1605.29	1693.87275	1288.066031	1598.05072	1290.742727	1416.224444	1455.067036	1439.542364	1666.892	1696.87	1953.812091	1677.569091	1573.285	1557.386364	1558.282	1152.840909	1337.3815	1405.1379	Ile-Pro-Ile	C17H31N3O4	Organic acids and derivatives	Carboxylic acids and derivatives	NA	NA
M345T110	345.1318707	1.837066667	7836.604731	7604.35625	7459.372143	8736.734769	8776.271	8796.108115	7873.854208	7782.563917	7729.261773	8580.065313	8430.486536	8349.234033	7136.583667	7406.485655	7842.65384	7309.911304	7958.176	7195.759259	6892.321333	6296.81788	7952.34524	7545.86525	Gibberellin A22	C19H22O6	Lipids and lipid-like molecules	Prenol lipids	HMDB0036891	null
M346T97	346.052828	1.608933333	1102.158857	1410.230769	1171.825	1611.872	1333.696	1447.992	1989.928	1613.525	1777.546474	2117.649857	2043.6096	2304.470986	1754.136067	1469.175	1533.72045	1395.567333	1698.296105	1812.988597	1332.5238	1604.08825	1627.050125	2152.204484	Adenosine 2'-monophosphate	C10H14N5O7P	Organic oxygen compounds	Organooxygen compounds	HMDB0011617	C00946
M347T48	347.0138302	0.796966667	3131.919111	3287.685	3198.0025	3702.2775	3199.335385	3460.8975	2911.968889	2797.074	3110.8	3029.043333	3049.639125	3684.24	3308.387625	2861.1948	2040.063333	2882.58	3315.121429	2861.775529	2884.743625	2778.692	3559.883333	2708.934444	Inosinic acid	C10H13N4O8P	Nucleosides, nucleotides, and analogues	Purine nucleotides	HMDB0000175	C00130
M347T93	347.0373138	1.553566667	16069.15291	17009.6256	16915.82025	16871.928	16598.45259	18241.50025	129059.0453	116877.8448	117484.0755	118439.4281	128253.984	119063.3955	122242.2863	114118.653	133571.5719	115573.3685	127997.9661	121403.6788	76091.34707	75842.6025	82330.57679	87666.04326	Inosinic acid	C10H13N4O8P	Nucleosides, nucleotides, and analogues	Purine nucleotides	HMDB0000175	C00130
M347T60	347.0371774	0.992575	73663.19889	76211.4134	73487.11652	67819.48229	74339.044	83302.08295	441004.1183	457579.948	455503.9972	467813.8384	429972.9381	450352.1607	427202.3958	478661.1865	449429.1828	473335.8587	467705.5911	504713.5749	308931.765	326176.2967	336023.3403	316125.04	Inosinic acid	C10H13N4O8P	Nucleosides, nucleotides, and analogues	Purine nucleotides	HMDB0000175	C00130
M353T46	353.0925477	0.769816667	3446.787	4928.180448	3215.73375	3898.646429	3245.868667	3547.099111	4596.1825	6788.738147	4688.6	7820.332939	5246.253667	7144.5045	6497.738027	5820.8286	6461.147444	4823.510327	7506.796491	6979.7025	5867.872536	5968.729818	6107.539533	5309.0725	Chlorogenic acid	C16H18O9	Organic oxygen compounds	Organooxygen compounds	HMDB0003164	NA
M355T388	355.1557149	6.474083333	17180.22654	20999.76027	18333.10123	19383.89455	18659.76576	22009.82727	12593.07978	11761.40988	12641.69942	10859.25792	12346.032	12374.12184	12463.48131	15718.88777	15227.93067	15128.62938	16845.57692	16296.82812	14182.26992	12883.77584	17648.0752	18147.37952	1,2,3,4-Tetrahydro-1-[1-hydroxy-3-(4-hydroxyphenyl)-2-propenyl]-6,7-dimethoxy-2-naphthalenol	C21H24O5	Benzenoids	Tetralins	HMDB0041401	null
M359T137	359.1106886	2.285916667	1664.911192	1748.372804	1141.098	1562.2983	1587.258947	1618.366095	2076.50625	2559.429231	2184.571429	2747.015615	3773.441986	2236.106813	3119.318182	3132.02639	4135.401739	2430.624857	2441.5475	2241.347478	1796.546143	2386.465286	2221.799696	2541.87887	2'-Hydroxy-2,3,5'-trimethoxychalcone	C18H18O5	-	-	NA	NA
M362T60	362.0481762	0.991941667	2325.399682	2761.891412	3250.122345	2030.796474	3850.10775	2717.200714	7597.740938	6347.81	7926.211105	7419.47	7702.31745	6694.950844	7034.904286	8118.030091	8322.196755	8678.684189	8249.96625	8670.562138	5316.837	5868.11913	5931.053636	5891.355346	Guanosine monophosphate	C10H14N5O8P	Nucleosides, nucleotides, and analogues	Purine nucleotides	HMDB0001397	C00144
M363T140	363.0618671	2.327533333	2224.237279	676.5942857	923.6245385	2081.530985	904.4321429	761.4975789	1034.0734	1010.163733	1027.674286	2087.918342	1728.279212	1793.96	1343.741667	1906.62758	2316.373841	1287.513043	1321.33	1101.970917	873.81	975.256	1053.9452	1311.654931	Melanin	C18H10N2O4	Benzenoids	Anthracenes	HMDB0004068	C05606
M367T55	367.1027833	0.909108333	44753.53569	45696.68473	51193.24467	44673.73333	52883.75758	49104.736	45055.6197	40776.9427	42671.10347	46626.43423	43482.78476	46584.83692	49949.47886	48168.9	51886.70842	58219.59	49417.01966	53163.47211	42477.22536	44280.74888	46256.1803	48523.99005	5-O-Caffeoylquinic acid methyl ester	C17H20O9	-	-	NA	NA
M367T60	367.1232598	1.002733333	1756.420258	740.928	1819.021654	1023.069875	903.12	991.01	3070.242857	2821.570769	1884.457	2297.959214	2607.932	2414.107889	2883.18203	2426.741429	1799.464737	2868.27	3639.857813	2656.818611	2087.66955	2101.604444	2416.2075	1867.483636	5-O-Caffeoylquinic acid methyl ester	C17H20O9	-	-	NA	NA
M379T361	379.1558471	6.009333333	16165.43478	23555.51335	20686.41276	22600.89692	19713.36105	22685.7004	4666.030875	3750.898696	4174.758762	4760.3298	4062.563478	4232.294962	7062.760895	9451.56168	7430.057143	7378.371	7237.257818	8003.28784	10274.92308	13235.28097	8997.5884	12839.02819	Ecabet	C20H28O5S	Lipids and lipid-like molecules	Prenol lipids	HMDB0015613	null
M383T54	383.0973741	0.899816667	9360.403	7447.435655	6477.663077	6934.449	7459.745063	10846.78947	5637.91305	12106.336	11668.04542	12100.8635	6410.881	6461.113077	7254.451765	7563.763636	8013.04	10454.741	10016.136	9755.711538	6750.986667	6439.336367	6307.3275	9265.011563	S-Adenosyl-L-homocysteine	C14H20N6O5S	Nucleosides, nucleotides, and analogues	5'-deoxyribonucleosides	HMDB0000939	C00021
M383T98	383.1179878	1.627283333	4712.105882	5498.380267	6074.518909	6506.28	5985.624	6120.013846	5767.730909	6352.89875	5609.75504	6837.61	6577.797176	6978.4215	4748.605714	5645.808	6344.0625	3950.8	7150.744438	7225.94351	5950	5647.6277	5851.266667	5309.029053	S-Adenosyl-L-homocysteine	C14H20N6O5S	Nucleosides, nucleotides, and analogues	5'-deoxyribonucleosides	HMDB0000939	C00021
M383T443	383.1871131	7.376125	3978.151731	4505.944348	5309.434926	6179.504786	5211.643704	6258.5025	4009.137222	3844.845846	4846.418667	3948.373821	4750.07	4523.02984	4499.859038	4391.811692	4589.088269	4716.298593	4708.436538	4901.249538	3598.492308	4481.121185	5830.213778	7440.414385	(6beta,7alpha,12beta,13beta)-7-Hydroxy-11,16-dioxo-8,14-apianadien-22,6-olide	C23H28O5	Lipids and lipid-like molecules	Prenol lipids	HMDB0031380	null
M389T153	389.2155217	2.554416667	1376.5869	1413.441235	1299.278529	1452.113545	1522.959636	1650.433	1830.553345	2326.243061	1974.57975	2262.464474	1904.124194	2208.7374	2667.930176	2261.030735	2474.291118	2275.028027	2680.89327	2760.670571	1700.153737	1845.369412	2205.641686	2253.9128	13,14-Dihydro-16,16-difluoroprostaglandin D2	C20H32F2O5	-	-	NA	NA
M389T133	389.216225	2.216208333	1683.067333	1959.951	1934.818421	1969.614111	1727.335636	2184.2157	2396.344894	2418.921429	2187.978462	2250.631542	2356.487368	2852.172402	2749.889313	2902.549895	2467.764706	2459.751048	2488.898571	2912.015385	2101.34	2066.045	2485.71884	2771.291911	13,14-Dihydro-16,16-difluoroprostaglandin D2	C20H32F2O5	-	-	NA	NA
M393T61	393.0412979	1.020508333	2453.907273	1894.175833	2291.280826	2562.188739	2306.666667	2956.64925	2341.808579	2729.999571	3466.53	3583.7166	3507.582857	3039.8368	4374.418095	5196.954545	5649.168	4204.968	5086.8	4403.594318	3577.616842	3481.6324	3892.774737	3403.8504	Inosinic acid	C10H13N4O8P	Nucleosides, nucleotides, and analogues	Purine nucleotides	HMDB0000175	C00130
M413T146	412.9635605	2.43835	1723.03581	2308.6745	2099.0205	2402.378636	2324.513033	2385.615833	2261.920083	2260.503385	2386.314875	2284.680545	2540.194636	2492.2056	2288.60925	2268.965154	2357.178536	2589.681379	2406.042913	2222.422219	2047.24056	2047.969857	2370.997591	2015.112	Perfluorooctanoic acid	C8HF15O2	Organohalogen compounds	Alkyl halides	HMDB0059587	null
M421T140	421.1326317	2.331208333	1010.325125	1177.29285	951.7185789	1111.773	1412.9256	1132.572	493.9	1048.817	737.4230769	945.8637407	1044.111154	742.9455	735.8021282	747.593	920.3806429	840.1193333	884.1630769	628.3409167	1201.801722	707.9809524	1287.172857	1259.2895	(-)-Riboflavin	C17H20N4O6	Organoheterocyclic compounds	Pteridines and derivatives	HMDB0000244	C00255
M425T54	425.0774602	0.9074	3322.023158	8038.443176	4063.240447	8664.03075	3497.740412	9478.157576	2348.894036	2363.162941	2321.76	2812.36236	2688.304	2441.203	1891.68	1604.46	2309.44	1961.773071	2545.752581	1919.4125	3371.811875	3428.018	3062.056615	3486.301737	L-Cysteine-glutathione disulfide	C13H22N4O8S2	Organic acids and derivatives	Carboxylic acids and derivatives	NA	NA
M436T256	436.2807517	4.269958333	104076.3393	113125.1454	121818.4673	136313.1779	130897.76	145642.5177	31527.46535	31410.92994	33649.08558	37233.08219	28046.31815	38743.40674	69907.15855	73287.28396	70295.38303	76666.75019	72282.39192	80886.62292	75465.945	73408.23485	75265.44415	74726.30769	PE(P-16:0e/0:0)	C21H44NO6P	Lipids and lipid-like molecules	Glycerophospholipids	HMDB0011152	null
M450T233	450.2612465	3.880716667	1210.398064	1320.232857	1099.956	1756.009452	1520.142519	1547.7395	269.9991816	241.125567	229.8659766	185.5345726	236.0868363	183.1522346	505.4300464	507.1434	701.3026667	695.604	548.1558462	708.1770476	642.5623023	774.1345146	636.2778947	724.5166667	LysoPE 16:1	C21H42NO7P	Lipids and lipid-like molecules	Glycerophospholipids	HMDB11474	C04438
M452T241	452.2753721	4.018975	8930.47396	17267.89435	11825.82088	11116.74038	18313.088	10773.97322	4444.06063	5059.187778	4654.934963	5025.0046	4868.97437	6013.874222	10640.36933	11560.72877	10074.32096	11472.54815	12055.26346	11232.70423	8151.211731	8428.23684	8395.210769	9599.71056	LysoPE 16:0	C21H44NO7P	Lipids and lipid-like molecules	Glycerophospholipids	HMDB11473;HMDB11503	C04438
M464T170	464.2985466	2.836708333	1605.858462	1822.383	1873.983	1966.133333	1980.1414	2042.76	1368.957462	1744.5078	1657.009778	1883.757333	1562.673333	1793.941531	75.19710834	45.25690946	37.4424235	65.43882613	85.21694692	66.58324051	1344.567188	1052.61975	1621.987714	1246.5845	Glycocholic acid	C26H43NO6	Lipids and lipid-like molecules	Sterol Lipids	HMDB0000138	C01921
M464T312	464.3122828	5.200691667	75110.17763	94521.44938	101350.6308	108209.934	100292.9571	95470.79159	24444.65644	26074.8336	22154.02357	27187.20779	26081.57517	28761.97679	57206.61517	73423.95607	63450.17893	67873.19981	72565.96313	70487.06434	68155.05484	50940.915	65530.49643	63053.89572	Glycocholic acid	C26H43NO6	Lipids and lipid-like molecules	Sterol Lipids	HMDB0000138	C01921
M466T266	466.2912895	4.426825	6734.246344	7091.614839	6606.849167	7119.148485	7633.815	8038.59129	2619.999407	2851.097674	3342.152571	3648.491656	2322.183846	2948.304615	6207.057778	7486.652091	6839.413714	6901.496296	6833.210143	7002.388148	4607.49	5978.50127	6057.390222	6497.74425	LysoPE 17:0	C22H46NO7P	Lipids and lipid-like molecules	Glycerophospholipids	-	C04438
M474T202	474.2602593	3.368558333	3286.49703	3393.042083	3398.822829	3508.6175	3288.87225	3634.2515	1559.419034	1545.259091	1781.109379	1809.930643	1509.131759	1781.0275	1765.499259	1477.821917	1656.1888	1780.8035	1913.478414	1763.586222	2103.172182	2322.385808	1968.729955	2619.098357	LysoPE 18:3	C23H42NO7P	Lipids and lipid-like molecules	Glycerophospholipids	HMDB11478;HMDB11479	C04438
M476T224	476.275592	3.736683333	7860.515286	8925.262957	16910.31157	8812.722714	9976.370286	19015.66138	6368.6245	3329.232476	3430.04585	3447.738	2988.954545	3591.008571	9243.429151	4337.266667	4546.3008	10070.91287	4114.4124	8746.014885	9062.441182	9371.085816	8965.550979	6706.103423	LysoPE 18:2	C23H44NO7P	Lipids and lipid-like molecules	Glycerophospholipids	HMDB11477	C04438
M478T254	478.2912344	4.236316667	58783.65284	87094.08255	83887.30367	97662.54105	68558.68731	95233.7078	27600.21311	22668.3696	25564.14538	34165.32087	21269.04162	31928.84183	27399.35774	32062.80285	29349.15356	34524.36642	31384.14231	39387.81943	35049.409	45517.5102	39527.10138	41253.7752	LysoPE 18:1	C23H46NO7P	Lipids and lipid-like molecules	Glycerophospholipids	HMDB11475;HMDB11476;HMDB11505;HMDB11506	C04438
M480T293	480.3068953	4.890808333	232415.0057	216700.4726	234962.9461	243859.0208	260673.3874	277138.1115	58488.49317	60446.60366	65482.32157	59485.899	68407.36563	67234.32486	161251.4946	191781.3961	169416.2098	166388.105	198070.25	173806.8371	154106.9216	151159.428	165215.401	150215.3714	LysoPE 18:0	C23H48NO7P	Lipids and lipid-like molecules	Glycerophospholipids	HMDB11129;HMDB11130	C04438
M498T202	498.259261	3.370216667	6512.065875	7370.946957	7557.5401	8035.0636	7589.836364	7536.216857	3205.87	3276.276577	3404.090468	3118.407051	3686.080385	3480.991915	3993.939889	3886.323269	3712.038346	3930.855033	4474.233808	4499.469	3968.889619	4049.852714	4579.031423	5323.451838	LysoPE 20:5	C25H42NO7P	Lipids and lipid-like molecules	Glycerophospholipids	HMDB11489	C04438
M500T219	500.2760979	3.652516667	15467.34773	15065.72182	17359.90386	18910.46829	17344.45645	19200.315	5682.22824	6107.6244	6558.232385	6660.214296	5440.219	7171.514885	11638.71762	10935.60007	12499.85493	11527.96415	10676.34819	11660.28867	10368.53865	11699.13083	11035.70222	11849.12412	LysoPE 20:4	C25H44NO7P	Lipids and lipid-like molecules	Glycerophospholipids	HMDB11487;HMDB11488;HMDB11517;HMDB11518	C04438
M502T244	502.2910255	4.066183333	2670.60432	2879.417286	3137.0598	3955.776417	3923.19105	4265.084727	1076.96671	1383.587146	984.8490909	1345.853659	953.292	1247.113056	3044.619253	1947.98832	2410.69416	2261.32444	2205.212346	2860.471824	3068.786888	2123.682	2138.88	2330.669688	LysoPE 20:3	C25H46NO7P	Lipids and lipid-like molecules	Glycerophospholipids	HMDB11484;HMDB11485;HMDB11486;HMDB11514;HMDB11515	C04438
M506T250	506.3223508	4.159666667	5428.235455	6237.208	6174.447087	6572.134138	6549.777	6611.922667	4370.85675	4997.37355	5401.02348	6779.145382	5094.583237	5361.375	6826.1145	7145.866	7172.7336	6600.078381	9019.105413	7959.027	4923.205895	5041.6836	7886.785185	6187.535045	Plasmenyl-PE 20:0; PE(P-16:0/4:0)	C25H50NO7P	Lipids and lipid-like molecules	Glycerophospholipids	-	C04756
M512T205	512.2965898	3.423375	1649.891036	1838.046	1224.16	1850.986667	1669.261852	1939.38948	461.2918599	460.114502	451.9578473	554.3056362	560.0711505	527.4070594	547.959646	548.9114167	722.1876991	456.416	693.6850484	713.292778	974.81775	976.1062	943.704	1079.72844	LysoPC 14:0	C22H46NO7P	Lipids and lipid-like molecules	Glycerophospholipids	HMDB10379	C04230
M522T280	522.2812001	4.659933333	13723.66967	13083.84443	15063.049	17325.01098	17473.36364	17460.43879	787.3837037	1711.931842	1277.572333	1374.510714	1409.672044	1172.271108	1645.432023	2209.175507	2125.730164	1707.524737	1379.156545	1991.273143	5932.29031	5670.983349	7650.289367	6585.240884	LysoPS 18:1; LysoPS 18:1	C24H46NO9P	Lipids and lipid-like molecules	Glycerophospholipids	-	C05974
M524T217	524.2756629	3.618516667	2154.7075	2113.275	2342.290556	2100.57887	2361.71	2273.19719	789.705	750.4621667	681.984	936.6126	709.5542857	764.8351111	1101.03	1261.210818	1422.499125	1111.058308	1244.130133	1257.006545	1060.088538	1383.542569	1347.639692	1293.356476	LysoPE 22:6	C27H44NO7P	Lipids and lipid-like molecules	Glycerophospholipids	HMDB11496	C04438
M524T261	524.3326721	4.34565	43334.82304	46189.40826	47622.04	48059.75846	47134.206	46175.28208	14869.09056	18656.95243	15937.749	15687.78312	18859.63782	18213.37374	35865.25526	41405.90569	43631.72507	43874.18333	44035.67885	44102.89765	26978.371	30158.63744	31825.45608	35365.70182	Glycocholic acid	C26H43NO6	Lipids and lipid-like molecules	Sterol Lipids	HMDB0000138	C01921
M526T227	526.2912998	3.782766667	7026.746419	5793.809067	7005.428788	7436.46275	7385.81396	7479.782692	1437.076765	1891.60725	2066.924	1984.6976	1627.602581	1905.776471	3526.20388	3800.972108	3630.709091	3462.560706	3575.717564	3661.148333	3152.543333	3370.074333	3618.047333	4030.228889	LysoPE 22:5	C27H46NO7P	Lipids and lipid-like molecules	Glycerophospholipids	HMDB11494;HMDB11495;HMDB11524;HMDB11525	C04438
M526T223	526.311865	3.71295	656.9518421	2883.44	3075.919	3638.3804	974.292	3310.520405	868.7426667	1019.704	1702.086819	1269.654235	346.6541	1119.061333	1175.906	1616.226	1692.7395	1769.683914	1478.442004	457.774037	1731.403542	1675.070778	1772.228167	1659.035	LysoPE 22:5	C27H46NO7P	Lipids and lipid-like molecules	Glycerophospholipids	HMDB11494;HMDB11495;HMDB11524;HMDB11525	C04438
M528T251	528.3074213	4.177091667	1432.819231	1798.526564	1779.716571	1964.232516	1698.811282	1728.283408	321.7952294	252.364527	403.2402533	206.7912233	414.6424302	268.4857178	521.7566538	704.066087	543.0514286	538.2824046	559.7714286	649.4515	696.2409552	534.81075	718.6039216	750.772	LysoPE 22:4	C27H48NO7P	Lipids and lipid-like molecules	Glycerophospholipids	HMDB11493	C04438
M538T218	538.3126679	3.6412	6763.822	7698.618074	8120.850448	7847.064696	7571.2688	8368.7685	2285.553214	2743.98	2486.33125	2889.164897	2554.750074	3150.204267	3517.7862	3377.35072	2550.930136	3478.15512	3418.325778	4089.1194	3904.60472	8144.423389	4685.614846	3819.362727	LysoPC 16:1	C24H48NO7P	Lipids and lipid-like molecules	Glycerophospholipids	HMDB10383	C04230
M540T245	540.3280057	4.088716667	228268.6264	250912.4271	236744.4856	286883.4923	246513.2385	268166.6312	62670.26423	69293.02756	68829.87067	79768.83989	65771.2295	78531.908	121721.2606	129325.9748	148138.1093	156536.0325	147819.0625	133613.5191	147835.7881	149883.2736	173781.7965	150248.7115	LysoPC 16:0	C24H50NO7P	Lipids and lipid-like molecules	Glycerophospholipids	-	C04230
M552T228	552.3280382	3.793916667	2019.780348	1869.51545	2852.24	2345.9205	2978.532609	2839.075	1435.65375	2239.701042	2023.846125	2063.966667	1870.922609	2189.964	2565.823909	3034.0134	2614.503125	2528.448593	2902.2786	2639.062368	1944.27	1826.5025	2286.043304	2235.934286	LysoPC 17:1	C25H50NO7P	Lipids and lipid-like molecules	Glycerophospholipids	-	C04230
M554T271	554.3433477	4.511741667	17587.70941	9975.284611	18619.59	20344.37242	11871.52174	19991.59692	3291.2682	3145.297269	3740.243	3483.612042	5963.765854	3946.678125	5758.848261	6795.731423	10350.32925	11853.59625	6460.418	7270.37687	11314.365	10679.47247	7626.395182	6592.738909	LysoPC 17:0	C25H52NO7P	Lipids and lipid-like molecules	Glycerophospholipids	HMDB12108	C04230
M562T203	562.3124801	3.385666667	16590.01178	17448.183	17759.112	18641.54	19256.43007	18912.5165	5865.583448	5792.695071	6536.714516	6715.115	6194.242966	7041.779862	7830.237	7713.211	8171.156036	7623.04	8771.912621	7693.959281	8941.948657	9678.935	10356.509	10755.16368	LysoPC 18:3	C26H48NO7P	Lipids and lipid-like molecules	Glycerophospholipids	HMDB10388	C04230
M564T222	564.3280166	3.695816667	38075.85991	29212.2765	34148.71667	38780.28313	42517.50921	33583.59963	7864.584	9919.398	13116.84049	9761.835417	10281.079	9129.291304	10973.23461	14926.42021	13692.66275	13538.61965	13379.06087	15895.47572	16577.12067	23787.22923	25060.7097	16076.14858	LysoPC 18:2	C26H50NO7P	Lipids and lipid-like molecules	Glycerophospholipids	HMDB10386	C04230
M566T250	566.3443424	4.159958333	56907.29742	58203.72329	62252.09792	66110.29652	65758.08288	69485.11355	47320.80748	52681.2762	52630.30656	51104.07438	52777.91292	54366.60208	72779.93438	78575.277	74865.3444	72177.07656	70785.93	81388.34376	51853.93575	56598.6435	68988.85033	66683.70346	LysoPC 18:1	C26H52NO7P	Lipids and lipid-like molecules	Glycerophospholipids	HMDB02815	C04230
M568T301	568.3593354	5.020966667	28856.55556	31678.31333	31451.69222	36030.07937	33503.44521	36130.99571	6788.883387	7186.477091	8240.970375	8607.75175	7704.584813	11310.27085	14445.54232	16963.91947	16749.70697	18907.854	19460.37203	20321.742	21043.51742	18681.641	20640.64607	20919.2291	LysoPC 18:0	C26H54NO7P	Lipids and lipid-like molecules	Glycerophospholipids	HMDB10384;HMDB11128	C04230
M586T204	586.3124408	3.403216667	5844.001	7175.081625	6709.937143	7608.019792	7434.370821	7321.761484	2566.82556	2367.021176	2670.939429	2780.832	2444.352059	2569.792343	3340.33	3404.987471	3550.614643	3263.024571	3791.108235	3754.1625	3962.325391	3935.378857	4405.757103	4328.725846	LysoPC 20:5	C28H48NO7P	Lipids and lipid-like molecules	Glycerophospholipids	HMDB10397	C04230
M588T222	588.3288084	3.695116667	10705.26016	10321.29	11295.76782	13251.21458	11103.00943	12789.77591	3956.961556	4502.51704	4001.77608	4798.532308	4076.7604	3946.446667	5766.98756	7509.942677	8260.518219	8085.284056	7673.534815	7812.807111	6885.029647	7426.732548	6923.1616	6023.72192	LysoPC 20:4	C28H50NO7P	Lipids and lipid-like molecules	Glycerophospholipids	HMDB10395	C04230
M590T247	590.3437686	4.112233333	1590.118	1979.836364	2058.451613	3681.283077	1686.805043	2245.107097	458.536298	753.8047317	536.0143333	877.8733889	513.868693	509.0308065	1160.156903	1115.37	1340.742136	1353.1392	1724.641147	1299.1104	1193.953947	1179.13304	1753.158	1226.6175	LysoPC 20:3	C28H52NO7P	Lipids and lipid-like molecules	Glycerophospholipids	-	C04230
M611T96	611.1426133	1.600575	1780.572537	4796.943375	2307.411111	4268.713826	2461.491818	4829.31108	2167.085	2305.406582	2024.13184	2715.509703	2669.3952	2668.74936	2559.917532	1637.70225	2841.023467	1898.862532	2769.268024	1885.167237	2886.10112	2702.8551	2792.630638	2801.207077	Glutathione, oxidized	C20H32N6O12S2	Organic acids and derivatives	Carboxylic acids and derivatives	HMDB0003337	C00127
M611T64	611.1425096	1.062658333	3397.089545	6809.466	4136.234211	11066.53156	4215.114375	8588.781545	5208.603577	5469.658125	6329.913536	6156.011	5550.24925	5585.344596	4442.445	3950.500391	3234.251893	3446.094	5580.747917	3488.990478	4976.236788	5451.231304	5872.380033	5629.523077	L-Glutathione (oxidized form)	C20H32N6O12S2	Organic acids and derivatives	Carboximidic acids and derivatives	NA	NA
M614T230	614.3446497	3.832875	3240.448	4580.530667	4200.746538	4290.782829	4306.099692	3926.970968	929.745	842.78904	884.2491667	973.6142308	1076.22816	1050.84	1939.2541	2548.865313	2305.34964	2567.262226	2354.13744	2050.2144	2280.389548	2289.569958	2453.163913	2451.443538	LysoPC 22:5	C30H52NO7P	Lipids and lipid-like molecules	Glycerophospholipids	-	C04230
M619T297	619.2864979	4.95545	5592.080077	12194.116	13993.79892	3748.166933	12873.39012	19711.76824	6687.19421	6921.286086	5542.423368	3196.279528	4366.288589	8149.33775	2713.898105	7343.256644	8027.752095	4479.7815	10596.84941	11417.84461	10356.84217	3602.301538	11436.825	12499.38818	LysoPI 20:4; LysoPI 20:4	C29H49O12P	Lipids and lipid-like molecules	Glycerophospholipids	-	C03819
M623T290	623.1615652	4.829966667	2939.288486	2911.547429	2712.056077	2674.432083	3263.007	3135.561917	3550.755862	3156.041739	4204.761429	3834.716971	3377.772958	4080.23936	3692.625	5001.524	4447.436552	5132.349167	3339.828786	4135.533769	3063.734087	3074.313	3889.20192	4101.18913	isorhamnetin-3-O-galactoside-6''-rhamnoside	C28H32O16	Phenylpropanoids and polyketides	Flavonoids	NA	NA
M803T489	802.5627891	8.143925	107.5161285	7805.9301	1074.169427	1406.3277	1147.49037	794.3708104	20947.8573	3781.438138	791.3882353	1167.684	1212.23648	725.9363051	13300.48601	1723.417917	1421.517901	918.8593052	653.2340515	1012.364392	199.9145191	195.9768701	1366.830769	1082.560727	PC 34:2; PC(16:0/18:2)	C42H80NO8P	Lipids and lipid-like molecules	Glycerophospholipids	HMDB07973;HMDB08133	C00157
